# Supplementary material for: Deep learning generates synthetic cancer histology for explainability and education
Source: NPJ Precis Oncol. 2023 May 29;7:49. doi: 10.1038/s41698-023-00399-4 (PMC10227067; doi:10.1038/s41698-023-00399-4)
Supplement: Supplementary file 2 — Supplementary Data: Accession numbers and annotations for TCGA data. [file 41698_2023_399_MOESM2_ESM.xlsx]

## Sheet: accession_numbers
patient	site	tumor_type	ER_Status_By_IHC	subtype	brs_class	brs	slide	tcga_uuid_accession_number
TCGA-A1-A0SH	A1	breast	negative				TCGA-A1-A0SH-01Z-00-DX1.90E71B08-E1D9-4FC2-85AC-062E56DDF17C	3845b8bd-cbe0-49cf-a418-a8120f6c23db
TCGA-A1-A0SK	A1	breast	negative				TCGA-A1-A0SK-01Z-00-DX1.A44D70FA-4D96-43F4-9DD7-A61535786297	66fd32f2-3f81-4914-9394-4795414893bd
TCGA-A1-A0SP	A1	breast	negative				TCGA-A1-A0SP-01Z-00-DX1.20D689C6-EFA5-4694-BE76-24475A89ACC0	aa8c4f21-2fce-4ccb-b270-4a1ad633f36e
TCGA-A2-A04P	A2	breast	negative				TCGA-A2-A04P-01Z-00-DX1.5B481E02-D269-4732-8FDD-6494E6EE2B71	471afecc-f0fb-4862-8474-b698feb6f2cb
TCGA-A2-A04Q	A2	breast	negative				TCGA-A2-A04Q-01Z-00-DX1.DF7ED6B6-7701-486D-9007-F26B6F0682C4	eed08ded-9ed9-4896-b9f5-cb5a844a94ee
TCGA-A2-A04T	A2	breast	negative				TCGA-A2-A04T-01Z-00-DX1.71444266-BD56-4183-9603-C7AC20C9DA1E	018f441c-62ba-4658-b110-e30bf8381856
TCGA-A2-A04U	A2	breast	negative				TCGA-A2-A04U-01Z-00-DX1.06D17357-46A8-4DC3-A22B-2F4EB6EE3F79	efe350a4-9648-426f-b043-e548cfb19904
TCGA-A2-A04W	A2	breast	negative				TCGA-A2-A04W-01Z-00-DX1.F7E7B945-2ADC-4741-8FCE-ACEA657DB9C7	38f61b93-b857-40d8-83b7-fbc3c52a5c3f
TCGA-A2-A0CM	A2	breast	negative				TCGA-A2-A0CM-01Z-00-DX1.AC4901DE-4B6D-4185-BB9F-156033839828	7b58dd53-0764-466d-ba8a-630f5401dd65
TCGA-A2-A0D0	A2	breast	negative				TCGA-A2-A0D0-01Z-00-DX1.4FF6B8E5-703B-400F-920A-104F56E0F874	cd0b848f-b611-40ef-b643-987689b928fb
TCGA-A2-A0EQ	A2	breast	negative				TCGA-A2-A0EQ-01Z-00-DX1.5FCD8890-4594-4BE2-93B1-B8F698BFD2A0	a74100ae-ace3-40e1-9aa4-69c6c848e41c
TCGA-A2-A0ST	A2	breast	negative				TCGA-A2-A0ST-01Z-00-DX1.AE05A5DB-4861-40DE-B0F5-7955FC903A96	95ff8d8c-f9d3-40cd-8fd8-232b3163e680
TCGA-A2-A0SX	A2	breast	negative				TCGA-A2-A0SX-01Z-00-DX1.219A994C-8974-4458-98FA-FB1F14868E04	64093c9e-aebe-4367-adbb-3ea85e3234c9
TCGA-A2-A0T0	A2	breast	negative				TCGA-A2-A0T0-01Z-00-DX1.51F904DA-A4B5-4451-8AEF-58E7EF7651DB	5f2229b0-de23-4b4a-8531-7a82a9e2f614
TCGA-A2-A0T1	A2	breast	negative				TCGA-A2-A0T1-01Z-00-DX1.CD1E9C46-18A3-466B-AA0B-24F3055FA851	2d82f850-0edd-4737-99c1-1060d0f51340
TCGA-A2-A0T2	A2	breast	negative				TCGA-A2-A0T2-01Z-00-DX1.29A5C4C8-6AE8-44EE-98C2-ACBCBFBE9D60	33edbe63-b23a-4a41-b47a-629d132e3a14
TCGA-A2-A0YE	A2	breast	negative				TCGA-A2-A0YE-01Z-00-DX1.8A2E3094-5755-42BC-969D-7F0A2ECA0F39	b49b4c3d-90b8-4ea8-8c8a-9d25471a01fe
TCGA-A2-A0YM	A2	breast	negative				TCGA-A2-A0YM-01Z-00-DX1.A48B4C96-2CC5-464C-98B7-F0F92AE56533	52f4cb6c-d5b2-4e12-b664-22e85c4ad780
TCGA-A2-A1G1	A2	breast	negative				TCGA-A2-A1G1-01Z-00-DX1.E52A474F-DE13-41CF-94D4-D00BAC46ECF4	5e37faf4-63ed-40a3-842b-e37e671e65e0
TCGA-A2-A1G6	A2	breast	negative				TCGA-A2-A1G6-01Z-00-DX1.BCC3EC46-CEBF-4B37-BCF0-266D18170B54	da475c4a-9172-47e4-b307-56d73dc6de12
TCGA-A2-A25F	A2	breast	negative				TCGA-A2-A25F-01Z-00-DX1.87499CD4-E41C-46B1-AAF3-5CE881F2B8BC	9562a810-aafa-41d9-b39f-dd49892f2e4c
TCGA-A2-A3XS	A2	breast	negative				TCGA-A2-A3XS-01Z-00-DX1.867925C0-91D8-40A0-9FEA-25A635AC31E7	d7b22b47-dd32-47d0-ad5d-b7271feda28c
TCGA-A2-A3XT	A2	breast	negative				TCGA-A2-A3XT-01Z-00-DX1.336D6C78-576A-481B-8C83-F3A0FC4B182C	006984cf-35fc-4bc3-a0db-7f5b68de4a6e
TCGA-A2-A3XU	A2	breast	negative				TCGA-A2-A3XU-01Z-00-DX1.174A92D4-50B2-4A59-AD31-D5EC5BBF2F65	87e7cf96-5ab5-4f26-b839-25cd31607c9c
TCGA-A2-A3XX	A2	breast	negative				TCGA-A2-A3XX-01Z-00-DX1.03C6D70F-2833-4E97-91B7-DE70CD083D92	dc23cc0b-fd4b-4b2d-a30e-bf8e9e2e4ddd
TCGA-A2-A3XY	A2	breast	negative				TCGA-A2-A3XY-01Z-00-DX1.E57FC9BF-411E-4028-AC10-8BCA5D0C8472	45b31b73-adeb-4793-837f-8a9f957cffad
TCGA-A2-A3XZ	A2	breast	negative				TCGA-A2-A3XZ-01Z-00-DX1.B7A1344E-7015-4A21-B3D4-EB760161BE7C	ecf2d2d4-5d3d-4514-b623-d58e366949f6
TCGA-A7-A0CE	A7	breast	negative				TCGA-A7-A0CE-01Z-00-DX1.E67322FB-ED25-4B85-B3B0-2B8BD277BB4A	2febbec8-5f9c-4a04-91b5-1b8baaf9c9a1
TCGA-A7-A0CE	A7	breast	negative				TCGA-A7-A0CE-01Z-00-DX2.5AD1DB65-10E7-4996-AB5E-13D7851EC5FA	ce2b8842-4ddf-4415-9c7d-f211328c3d71
TCGA-A7-A0DA	A7	breast	negative				TCGA-A7-A0DA-01Z-00-DX1.5F087009-16E9-4A07-BA24-62340E108B17	0c3f3ba3-7da4-4b1e-9bb9-2c58436b0d44
TCGA-A7-A0DA	A7	breast	negative				TCGA-A7-A0DA-01Z-00-DX2.90C93176-C3C6-41B3-B34B-B16F1A1779E6	0596eeff-867c-4732-977b-9225cf81b4e6
TCGA-A7-A13D	A7	breast	negative				TCGA-A7-A13D-01Z-00-DX1.D206783C-FA6A-4B6A-B3AA-4132A2C9626B	469579d1-f578-4956-aab0-9e7728a88ff7
TCGA-A7-A13D	A7	breast	negative				TCGA-A7-A13D-01Z-00-DX2.8165A362-6A08-4BFD-9428-7EEB6C59D7F1	887db59f-4de0-4b6c-be48-2e61cf3fc6ce
TCGA-A7-A26F	A7	breast	negative				TCGA-A7-A26F-01Z-00-DX1.7ADE881D-325D-48ED-BA2D-30F589CA8EF2	19ebd0ec-84fa-492d-ba37-62170f3cb643
TCGA-A7-A26G	A7	breast	negative				TCGA-A7-A26G-01Z-00-DX1.29A27673-A16D-4044-BCCF-14BF6236D7D3	efca577c-7b6f-4df6-ac6e-6577cb0d3f27
TCGA-A7-A26I	A7	breast	negative				TCGA-A7-A26I-01Z-00-DX1.0077D012-BC14-4E96-84F7-A1A6A3A778DF	f4c82dfb-bcb5-42d4-968c-6185ef7fd0b0
TCGA-A7-A4SD	A7	breast	negative				TCGA-A7-A4SD-01Z-00-DX1.677152B3-17B2-42DB-AEEC-C9509ACCE831	d93f9856-6d0e-4e03-bef8-3e47a19bd839
TCGA-A7-A4SE	A7	breast	negative				TCGA-A7-A4SE-01Z-00-DX1.16BC8401-E40E-4A1A-9BD9-12735C9AE3F6	1d5164fc-1ee7-42b3-906f-20465385eb7b
TCGA-A7-A5ZV	A7	breast	negative				TCGA-A7-A5ZV-01Z-00-DX1.21F2EA4A-4F31-43D6-A036-E20E326AF37E	1b24d94f-3ad5-48b9-825a-6e8c2c873da4
TCGA-A7-A6VV	A7	breast	negative				TCGA-A7-A6VV-01Z-00-DX1.07AE0E16-A883-4C86-BC74-4E13081175F2	4d69d2e0-aca4-4063-ae33-a19d213d8fa1
TCGA-A7-A6VW	A7	breast	negative				TCGA-A7-A6VW-01Z-00-DX1.1BC4790C-DB45-4A3D-9C97-92C92C03FF60	489fe1a1-3b63-417f-883f-a8db190c7c78
TCGA-A7-A6VY	A7	breast	negative				TCGA-A7-A6VY-01Z-00-DX1.38D4EBD7-40B0-4EE3-960A-1F00E8F83ADB	762388c4-b240-467a-bc17-d2f60972f9bf
TCGA-A8-A07C	A8	breast	negative				TCGA-A8-A07C-01Z-00-DX1.1F069BCA-D2B3-49CF-81FD-9EBA49A3439F	8c73843e-9c4c-4f6d-994d-6fa06f66dfcb
TCGA-A8-A07O	A8	breast	negative				TCGA-A8-A07O-01Z-00-DX1.3D657129-F2A7-4BC1-A910-805FBDCE2212	f16e8c1b-de75-4869-96e0-8148c14409ec
TCGA-A8-A07R	A8	breast	negative				TCGA-A8-A07R-01Z-00-DX1.D716752E-86AF-468B-A905-A7894B978F22	e61c8dc0-35d3-4fb4-a8e6-deb00bb5ed10
TCGA-A8-A07U	A8	breast	negative				TCGA-A8-A07U-01Z-00-DX1.69D356C3-C7FC-47E9-B753-BE421263343F	7a8c60be-cf08-4570-aead-4e66e2953a8f
TCGA-A8-A08R	A8	breast	negative				TCGA-A8-A08R-01Z-00-DX1.72FBD9A3-5EB9-4855-89EB-697883C2EA9B	65ec7026-9cf6-49ce-bc83-0af68229ebb4
TCGA-A8-A08X	A8	breast	negative				TCGA-A8-A08X-01Z-00-DX1.01FB49CC-6B8E-4317-8C42-6B6D81187A40	4daf9340-64ef-4362-b790-fd74632fe192
TCGA-A8-A09X	A8	breast	negative				TCGA-A8-A09X-01Z-00-DX1.17B5BE28-944F-427B-8F90-44885C3EDD36	dea76d5a-468d-449c-ade6-835530544989
TCGA-A8-A0A7	A8	breast	negative				TCGA-A8-A0A7-01Z-00-DX1.A0FD4EEF-B536-47C1-BDA1-7AC71BA3E978	bff4ab3c-2905-4090-b029-db52115ee013
TCGA-AC-A2BK	AC	breast	negative				TCGA-AC-A2BK-01Z-00-DX1.A3A1F275-9CDC-48BA-BB81-BCA6F02ACA94	b75945dc-466b-439e-8edb-0ac9bfcbf873
TCGA-AC-A2QH	AC	breast	negative				TCGA-AC-A2QH-01Z-00-DX1.00B8BFFF-F1E2-4F99-A969-8DD7EE4F8E0B	e6fbb7dc-d4ef-486a-befc-48ece853b973
TCGA-AC-A2QJ	AC	breast	negative				TCGA-AC-A2QJ-01Z-00-DX1.48C303BB-5A23-4037-BD28-77629A8CD9DA	de164576-7347-450f-aeb5-61fc71dff009
TCGA-AC-A6IW	AC	breast	negative				TCGA-AC-A6IW-01Z-00-DX1.C4514189-E64F-4603-8970-230FA2BB77FC	24c1a3c2-cef7-48a3-9d76-3ded34894107
TCGA-AC-A7VC	AC	breast	negative				TCGA-AC-A7VC-01Z-00-DX1.EB247544-EADE-419C-B7A7-BB9CC978336F	8bbe8f11-be82-4513-913c-0dcb5efaf88a
TCGA-AC-A8OQ	AC	breast	negative				TCGA-AC-A8OQ-01Z-00-DX1.15946A44-711C-4765-AB46-5CFB7BD11E42	2d9ce6c5-b484-4d2a-ac03-91965f4cad76
TCGA-AN-A0AL	AN	breast	negative				TCGA-AN-A0AL-01Z-00-DX1.D9E446A3-175F-4242-AFC1-78FFE3FC9AC4	471a120c-a28e-4e29-b53a-4dc7e3b7c33d
TCGA-AN-A0AR	AN	breast	negative				TCGA-AN-A0AR-01Z-00-DX1.0CF1267E-C61B-4928-875E-59032F838F07	eb11b68f-3c11-466f-963b-a09f10047b7a
TCGA-AN-A0AT	AN	breast	negative				TCGA-AN-A0AT-01Z-00-DX1.DFD68CD2-C25E-47BE-BC06-8CE3C657B9FD	fc73a031-4820-4e2b-a481-deef427a2206
TCGA-AN-A0FL	AN	breast	negative				TCGA-AN-A0FL-01Z-00-DX1.20A041C6-A306-4599-A7D1-65032A252AA9	d570eccc-3c1c-4c4f-ae04-96be71fbe016
TCGA-AN-A0FV	AN	breast	negative				TCGA-AN-A0FV-01Z-00-DX1.C0D02946-FCDA-472D-895D-7ACF5C96B264	3c251c96-208d-4daf-ad81-fbe62be70dd9
TCGA-AN-A0FX	AN	breast	negative				TCGA-AN-A0FX-01Z-00-DX1.C9656600-F823-4044-972B-7059B39FC539	82eddd0b-419e-4693-bb3d-3b5740174566
TCGA-AN-A0G0	AN	breast	negative				TCGA-AN-A0G0-01Z-00-DX1.BE0BB5DF-DEDA-48D8-B5D8-2735C767F28F	becdc638-0733-45f8-8ebc-41a607c42304
TCGA-AN-A0XN	AN	breast	negative				TCGA-AN-A0XN-01Z-00-DX1.A8EB9F62-236E-4C59-A206-DF0C7654AC30	95f68385-c86f-4b87-aedb-b39375fa3172
TCGA-AN-A0XS	AN	breast	negative				TCGA-AN-A0XS-01Z-00-DX1.B4D4B73E-2912-4B2E-B18A-FBC35F8160D3	7543669d-a832-480e-84b5-b619148c6bfa
TCGA-AN-A0XU	AN	breast	negative				TCGA-AN-A0XU-01Z-00-DX1.6B0DD0FF-A20D-4BA2-8D48-FC357BA5313F	d506d590-05fe-4d0c-ae8e-2e4ba54923af
TCGA-AO-A03U	AO	breast	negative				TCGA-AO-A03U-01Z-00-DX1.AE2B55F3-8BA1-4546-82B7-4D2292BE1C78	0baa0917-5f94-46d8-b490-cfec99530637
TCGA-AO-A0J2	AO	breast	negative				TCGA-AO-A0J2-01Z-00-DX1.7C9FEC7B-6040-4C58-9563-D10C0D7AC72E	ab551a99-b3c7-4df9-a8e1-e36069d2b0dd
TCGA-AO-A0J4	AO	breast	negative				TCGA-AO-A0J4-01Z-00-DX1.2EFC978E-8DF5-4254-9598-C0910B17C5C8	792cab5a-a944-4a87-9f68-364845db8c45
TCGA-AO-A0J6	AO	breast	negative				TCGA-AO-A0J6-01Z-00-DX1.D0C003CE-E112-4375-953D-78404C9D62DA	c4905820-3617-43de-b4f4-737d75d792d2
TCGA-AO-A0JE	AO	breast	negative				TCGA-AO-A0JE-01Z-00-DX1.82D33053-E305-47D8-9B02-B55511EBB06D	464dd07a-32ee-4da5-8c60-85c0bbe391aa
TCGA-AO-A0JL	AO	breast	negative				TCGA-AO-A0JL-01Z-00-DX1.473CC200-221A-4777-B19E-ADC41D10FC94	9cdff1f4-7124-4870-b748-fa97601122f2
TCGA-AO-A124	AO	breast	negative				TCGA-AO-A124-01Z-00-DX1.E3C7B017-6154-4630-9BDE-0CAC946D0209	127398d0-9372-431e-92bf-fd5589fca3f2
TCGA-AO-A128	AO	breast	negative				TCGA-AO-A128-01Z-00-DX1.4E6BFFBC-87AD-4ED4-959D-FEB5545400BE	61d03f55-56d6-475f-b390-090320d0ed2d
TCGA-AO-A129	AO	breast	negative				TCGA-AO-A129-01Z-00-DX1.BF485416-BF57-4F39-866B-4B1E201876FA	58debf6e-1fde-435b-b990-286ec6aadbfa
TCGA-AO-A12D	AO	breast	negative				TCGA-AO-A12D-01Z-00-DX1.BA006BAD-5C6E-4099-BC99-3888E69F506E	391143f8-da62-48fb-863f-ac505a6b0eaa
TCGA-AO-A12F	AO	breast	negative				TCGA-AO-A12F-01Z-00-DX1.847C8E4F-3F37-4B1D-8E6E-ACD14391AD89	60439acf-de72-4e52-921e-d5fb6f73cf66
TCGA-AO-A1KR	AO	breast	negative				TCGA-AO-A1KR-01Z-00-DX1.BFB2E69B-E23C-4542-9CBF-EDD040B985AC	147ed357-9e92-44fb-8b01-312e148cd525
TCGA-AQ-A04J	AQ	breast	negative				TCGA-AQ-A04J-01Z-00-DX1.6A4E16D4-2696-4E5F-BCA8-708556FC3A8C	bf69d525-0c0e-409d-a574-f23549c5c130
TCGA-AQ-A54N	AQ	breast	negative				TCGA-AQ-A54N-01Z-00-DX1.E53271E9-AFD2-4071-9B1E-CD05F63B8136	6a2dd5e8-75f8-4fc6-be5b-184443740f36
TCGA-AR-A0TS	AR	breast	negative				TCGA-AR-A0TS-01Z-00-DX1.2DB81A2E-16C1-4EE0-8175-65FA46768277	de7f94cb-e730-464b-8012-c2600c5e6510
TCGA-AR-A0TU	AR	breast	negative				TCGA-AR-A0TU-01Z-00-DX1.2CBBDDAB-C1DD-4205-A555-431542F9C069	ca1f5e9c-2943-4cfd-829b-ad7713f49fa0
TCGA-AR-A0U0	AR	breast	negative				TCGA-AR-A0U0-01Z-00-DX1.C8BECD9F-68D9-47B1-B31E-C1C6CAE456B6	76ab7a55-3d1e-43fe-8078-7c648f4a02bb
TCGA-AR-A0U1	AR	breast	negative				TCGA-AR-A0U1-01Z-00-DX1.276433E7-E841-42D2-AF21-762F2FEA3B9B	4fa9d2cb-379e-4183-b5c6-a8ba2a15ee57
TCGA-AR-A0U4	AR	breast	negative				TCGA-AR-A0U4-01Z-00-DX1.DE722DC5-859D-4866-ADCC-ED98EDBFB588	e48d2be6-883f-444a-bb71-405bffbf8b4f
TCGA-AR-A1AI	AR	breast	negative				TCGA-AR-A1AI-01Z-00-DX1.5EF2A589-4284-45CF-BF0C-169E3A85530C	7569475e-a1c6-4e6c-ab0f-da5de782e7cd
TCGA-AR-A1AQ	AR	breast	negative				TCGA-AR-A1AQ-01Z-00-DX1.09D5D7FC-0FA8-4176-94B2-995F44D8ED4C	254121b2-ad2b-48c7-8556-a9ed304bf472
TCGA-AR-A1AR	AR	breast	negative				TCGA-AR-A1AR-01Z-00-DX1.E7B7F6F0-9CC0-4D4F-8C9F-443A74D2BE40	742e81be-ad02-4e99-bc69-9cb1d44228ca
TCGA-AR-A1AY	AR	breast	negative				TCGA-AR-A1AY-01Z-00-DX1.6AC0BE3B-FFC5-4EDA-9E40-B18CAAC52B81	266c3852-f5d0-4815-94d9-dac5b0ff8276
TCGA-AR-A24U	AR	breast	negative				TCGA-AR-A24U-01Z-00-DX1.220FD0D0-0DB6-4E3C-92A0-66CD6509F0AD	4b7af2bc-745e-48f4-852a-9e4b185d398b
TCGA-AR-A256	AR	breast	negative				TCGA-AR-A256-01Z-00-DX1.950D4546-4BF4-4380-9877-51D86A93D755	8ffdde89-cb67-4707-a00c-b8d3089a7bf5
TCGA-AR-A2LH	AR	breast	negative				TCGA-AR-A2LH-01Z-00-DX1.40D4FD67-FB13-46D9-A202-56A5791EA11C	e90eb535-211f-430b-878a-cfd5785f761b
TCGA-AR-A2LR	AR	breast	negative				TCGA-AR-A2LR-01Z-00-DX1.C686A7D6-0361-49EE-B6CA-672B3086243C	3d22d2bd-4b46-4579-8638-11cc269c738c
TCGA-AR-A5QQ	AR	breast	negative				TCGA-AR-A5QQ-01Z-00-DX1.4185D6D2-498E-4E71-8CB3-EDB4739C6229	8d7a3874-4b3b-4866-aa99-2ac27490656c
TCGA-B6-A0I1	B6	breast	negative				TCGA-B6-A0I1-01Z-00-DX1.86BEC5E4-A2D1-4039-8D08-0598FA8BCC2B	d529adb4-9ddc-4035-956e-c0054f671bbd
TCGA-B6-A0I6	B6	breast	negative				TCGA-B6-A0I6-01Z-00-DX1.D597D207-BEB2-4CE5-B315-FE7AD6E9C30B	b05f7d3c-6e83-4981-a831-e83db9e2f0c5
TCGA-B6-A0IE	B6	breast	negative				TCGA-B6-A0IE-01Z-00-DX1.E6C4E5C0-338C-481D-B691-0385E8D090B1	20d69f17-d957-4dc2-ae29-3f28a9518868
TCGA-B6-A0IK	B6	breast	negative				TCGA-B6-A0IK-01Z-00-DX1.1640DB44-4AC0-4A34-9E21-4673C4289A99	beef6945-bae7-4079-bfeb-f54ef4a7c8de
TCGA-B6-A0IQ	B6	breast	negative				TCGA-B6-A0IQ-01Z-00-DX1.662EA039-825E-41FF-91D6-021EB0E099BD	11faafb6-b10a-49a5-a55d-d6b9ec843ae8
TCGA-B6-A0RE	B6	breast	negative				TCGA-B6-A0RE-01Z-00-DX1.8933BDB4-EF8D-41FA-9A50-05BB3AB976E5	45398b45-a170-4bc5-847a-faed782fca36
TCGA-B6-A0RG	B6	breast	negative				TCGA-B6-A0RG-01Z-00-DX1.C83D21A0-EC61-459C-9776-EA3D91469E72	2b0aa606-badf-425b-8005-a232518fd485
TCGA-B6-A0RN	B6	breast	negative				TCGA-B6-A0RN-01Z-00-DX1.0D02A3FB-D694-4A5B-80C1-CF1469E29BFD	ac4d1ec6-082e-478d-85de-c84f6187da96
TCGA-B6-A0RS	B6	breast	negative				TCGA-B6-A0RS-01Z-00-DX1.F72B766D-FC49-4876-A93D-D88B05702267	adc2a10a-f8ac-4594-a687-7767f686d392
TCGA-B6-A0RT	B6	breast	negative				TCGA-B6-A0RT-01Z-00-DX1.6C2BA663-D61B-404B-B62C-B81747B6A3AC	78fadacf-2a91-4067-b377-a38a5411f6b4
TCGA-B6-A0RU	B6	breast	negative				TCGA-B6-A0RU-01Z-00-DX1.4977531C-6003-4DA6-9925-30E2DA62C076	c6053c6a-8ca4-4e15-83b0-3458c5e31d39
TCGA-B6-A0WX	B6	breast	negative				TCGA-B6-A0WX-01Z-00-DX1.1C4F7BCC-8423-4941-9490-0F35038E1878	8fef8f57-cb43-43d7-a442-97d095ad203e
TCGA-B6-A0X1	B6	breast	negative				TCGA-B6-A0X1-01Z-00-DX1.2A41630E-A8BF-4966-99F5-D5D8036B1759	919a8227-b4fd-4b0b-b940-e385df998081
TCGA-B6-A1KF	B6	breast	negative				TCGA-B6-A1KF-01Z-00-DX1.2E08E830-4216-4CD0-9646-1F489300E11D	56abf563-a1e8-48b7-8fac-3ee35c5de98a
TCGA-B6-A1KN	B6	breast	negative				TCGA-B6-A1KN-01Z-00-DX1.E769FD65-E5CE-4CA4-8BBE-6FC54A2ED870	52767301-1f67-4c80-88de-a77f3a5ae1c1
TCGA-BH-A0AV	BH	breast	negative				TCGA-BH-A0AV-01Z-00-DX1.5A686DA4-A29D-4BA7-9BCA-B707F8755E83	52712e45-85a3-484e-aff2-51eb6ad42daf
TCGA-BH-A0B3	BH	breast	negative				TCGA-BH-A0B3-01Z-00-DX1.90CB0ED5-FBB7-4ABF-93A0-DD88D60D3D55	20c648d7-3d5c-490b-8820-5a11dcc5e592
TCGA-BH-A0B9	BH	breast	negative				TCGA-BH-A0B9-01Z-00-DX1.C23ADB4C-52D4-4DFD-B8E3-156E43F0E645	745c5fd8-def8-46f7-84bd-ea6c573156fd
TCGA-BH-A0BG	BH	breast	negative				TCGA-BH-A0BG-01Z-00-DX1.0838FB7F-8C85-4687-9F70-D136A1063383	c5331e5e-10b4-4979-958b-d4592a2805de
TCGA-BH-A0BL	BH	breast	negative				TCGA-BH-A0BL-01Z-00-DX1.D5A413B0-2141-4A6F-A671-6C5EA8641D25	8c813d3f-9633-478f-ad25-35b867357c77
TCGA-BH-A0BW	BH	breast	negative				TCGA-BH-A0BW-01Z-00-DX1.39B0C363-46A2-4FFB-B1C5-C054A86F4A25	6d60c330-228b-4cba-bc0a-93c502d7f523
TCGA-BH-A0E0	BH	breast	negative				TCGA-BH-A0E0-01Z-00-DX1.01E88024-83DF-4282-ABAF-F4E35807DA06	949a4e4a-824a-422c-ab4f-e1860818074c
TCGA-BH-A0E6	BH	breast	negative				TCGA-BH-A0E6-01Z-00-DX1.44DFEFB4-FA05-4246-8D6B-55BA8C3275DB	e0a1cb42-c419-4f82-ba87-4bd881ce603a
TCGA-BH-A0EE	BH	breast	negative				TCGA-BH-A0EE-01Z-00-DX1.872EA586-25C8-4835-A138-152DFA1EBF30	d6861a4d-02ac-4253-b5d1-9fc6d5fc71b4
TCGA-BH-A0RX	BH	breast	negative				TCGA-BH-A0RX-01Z-00-DX1.B4ABAFB9-6696-4F22-9468-DA56E1AD32D3	e19be2bd-3482-4612-b9de-5027eae356f7
TCGA-BH-A0WA	BH	breast	negative				TCGA-BH-A0WA-01Z-00-DX1.C0EB7B73-5529-49EC-B660-3F849B041963	4bc7607b-c1e3-4394-8e6f-0a343d79eddd
TCGA-BH-A18G	BH	breast	negative				TCGA-BH-A18G-01Z-00-DX1.DB2B5819-CE83-4E07-BD03-2CD9CF2E246C	36c5fcb4-8df6-448d-9521-7e15fe1b7633
TCGA-BH-A18Q	BH	breast	negative				TCGA-BH-A18Q-01Z-00-DX1.E89E49C7-D62A-4408-A3D9-19E79FCB249E	490c4a57-24fc-4595-8b03-285ec9c61181
TCGA-BH-A18T	BH	breast	negative				TCGA-BH-A18T-01Z-00-DX1.90123A74-F631-4538-AB2E-4076486ADF88	e2bf3d1f-c5cd-4551-bf2d-0a4fe79ae2da
TCGA-BH-A18V	BH	breast	negative				TCGA-BH-A18V-01Z-00-DX1.7797760A-05CD-436E-97DA-31D6201F943B	a5fef0d4-d358-490d-aca4-8c1eae62be3d
TCGA-BH-A1EN	BH	breast	negative				TCGA-BH-A1EN-01Z-00-DX1.F535657F-E2FA-4283-87AE-7DAB663B196B	fd80aa45-9ccd-4b62-b5b9-28e476c89dc8
TCGA-BH-A1EW	BH	breast	negative				TCGA-BH-A1EW-01Z-00-DX1.A6A5F9C5-FB97-4DA3-A1EA-1F84BC006681	e1af8899-f47a-4599-9f8e-f152c0056b45
TCGA-BH-A1F0	BH	breast	negative				TCGA-BH-A1F0-01Z-00-DX1.E1557A67-230A-4337-AEC8-158258A917FF	69a45353-526f-441f-aebd-3810a0ca8b24
TCGA-BH-A1F6	BH	breast	negative				TCGA-BH-A1F6-01Z-00-DX1.E83F0DC0-EA2C-4641-81B0-8702B9C5D579	66cfc895-af23-4992-9e27-ad3988b54af7
TCGA-BH-A1FC	BH	breast	negative				TCGA-BH-A1FC-01Z-00-DX1.B816A21B-1559-42F5-902A-A1532E59C015	9fa07838-a335-4540-af62-6c9cbabc2327
TCGA-BH-A1FJ	BH	breast	negative				TCGA-BH-A1FJ-01Z-00-DX1.BCED4CEF-2B33-45BA-ABC7-29BEE818F4A3	288f54c8-b143-4882-93f9-de08c9187c60
TCGA-BH-A1FU	BH	breast	negative				TCGA-BH-A1FU-01Z-00-DX1.3D195750-8C9E-48C6-92EC-44AC6AB56267	e4f5a1df-e4ee-4cd8-8f33-3cd0012290cc
TCGA-BH-A42U	BH	breast	negative				TCGA-BH-A42U-01Z-00-DX1.130D060A-3DD8-407E-B8B0-EBBF743491AE	c0a952a1-88ea-43ac-a6db-4f40a5684630
TCGA-C8-A12L	C8	breast	negative				TCGA-C8-A12L-01Z-00-DX1.01863BE4-F4AB-45DE-894A-46544777C519	bba8756d-a6d8-489f-a3bc-162287f4a260
TCGA-C8-A12P	C8	breast	negative				TCGA-C8-A12P-01Z-00-DX1.670B5DE8-07B0-4E4C-93FA-FA3DFFCCE50D	c2c93798-a4df-47ff-a281-8960ae8c5c41
TCGA-C8-A12Q	C8	breast	negative				TCGA-C8-A12Q-01Z-00-DX1.CE74E5B7-FD30-4CBE-8716-ECCF2213AAC3	b411c802-4c8d-4b65-8eee-72a538f14f65
TCGA-C8-A12V	C8	breast	negative				TCGA-C8-A12V-01Z-00-DX1.84B29360-B87B-4648-A697-B6610336C2BB	c92280a3-2025-463e-b791-1946c09964dd
TCGA-C8-A12Z	C8	breast	negative				TCGA-C8-A12Z-01Z-00-DX1.22616420-7C80-42DE-9C44-0F00327681C6	98638d86-4317-4124-b2bf-cd15b49de91d
TCGA-C8-A131	C8	breast	negative				TCGA-C8-A131-01Z-00-DX1.5CB27A29-9951-40B9-B4DB-26A4D2EA89B8	d42eb4ce-d300-46be-8b46-059a98c2ddb8
TCGA-C8-A134	C8	breast	negative				TCGA-C8-A134-01Z-00-DX1.78D10BCC-98B3-4587-897D-3E27DA28D2EB	fe67512b-05d2-4218-ad62-f03869a13682
TCGA-C8-A135	C8	breast	negative				TCGA-C8-A135-01Z-00-DX1.B69A605E-B577-4F43-9471-2C95312B05D9	8023b864-d63f-4a39-bba7-2751ac85758e
TCGA-C8-A137	C8	breast	negative				TCGA-C8-A137-01Z-00-DX1.87F3775D-A401-4D5E-843F-8FB1D4BE97F8	074e1fce-d868-482d-8c87-713c4a64fb8f
TCGA-C8-A1HF	C8	breast	negative				TCGA-C8-A1HF-01Z-00-DX1.81EF9A57-54E1-4750-9816-5571FD18A297	a9dac042-e1da-4ad1-b585-7e08128f3c82
TCGA-C8-A1HJ	C8	breast	negative				TCGA-C8-A1HJ-01Z-00-DX1.745159F1-85E7-4CC0-B088-E1CA91916FB8	7c18fde2-b392-4ae1-a711-1bd707f5800e
TCGA-C8-A1HK	C8	breast	negative				TCGA-C8-A1HK-01Z-00-DX1.A15F452B-1260-4106-86D1-05F00082F0CE	3ab1328c-52fc-4fd2-bebf-311498100c40
TCGA-C8-A26X	C8	breast	negative				TCGA-C8-A26X-01Z-00-DX1.FBD86F91-BAD7-4484-8D50-202340FBF242	cf1ee3be-f161-4614-b2dd-030a9adfc5fc
TCGA-C8-A26Y	C8	breast	negative				TCGA-C8-A26Y-01Z-00-DX1.166EE604-4EF3-401D-99E9-3A9711316CC4	53813098-8298-463a-a940-d4dc708dfffa
TCGA-C8-A278	C8	breast	negative				TCGA-C8-A278-01Z-00-DX1.188B3FE0-7B20-401A-A6B7-8F1798018162	ec8a032c-3f3e-4cb4-bb33-14b892b1f708
TCGA-C8-A27B	C8	breast	negative				TCGA-C8-A27B-01Z-00-DX1.5A8A14E8-6430-4147-9C71-805024E098CB	4bf784ec-1b5f-4988-a628-966f5b8061b2
TCGA-C8-A3M7	C8	breast	negative				TCGA-C8-A3M7-01Z-00-DX1.846C75F1-2E7E-44F7-B21F-C246141558FA	7864998d-7480-4cf8-8fc7-961daddd72aa
TCGA-C8-A8HP	C8	breast	negative				TCGA-C8-A8HP-01Z-00-DX1.B6EE8271-2E51-4184-9B0C-2ADA69B4A714	22a02ba3-c798-4147-92ef-f65099b43005
TCGA-D8-A13Z	D8	breast	negative				TCGA-D8-A13Z-01Z-00-DX1.517140BB-D34C-42F8-952C-340EF16D382F	5a5ce402-933d-427a-a624-0759a2273d7d
TCGA-D8-A142	D8	breast	negative				TCGA-D8-A142-01Z-00-DX1.F6D58989-9120-40C9-918D-6B1650C1A8E8	1f655c4a-0e64-4d6e-b016-b134905d773b
TCGA-D8-A143	D8	breast	negative				TCGA-D8-A143-01Z-00-DX1.4697FB2F-91D5-4506-AF23-7DE304D44A3F	cc5cc070-d63d-4d50-91f9-1efb23d28034
TCGA-D8-A147	D8	breast	negative				TCGA-D8-A147-01Z-00-DX1.159094F2-BB78-4910-B7AE-3D7CAAB1DAD9	75f48929-04a3-4970-8572-29b1068b2d85
TCGA-D8-A1JA	D8	breast	negative				TCGA-D8-A1JA-01Z-00-DX1.BD43F94A-D5A8-490E-AED4-5F3AB24080FA	62e80675-cadc-47b9-9187-f545af4b457c
TCGA-D8-A1JF	D8	breast	negative				TCGA-D8-A1JF-01Z-00-DX1.224EDA43-F822-4A88-814A-BA7D4C60F8CC	1e9d6a1d-b010-4e42-886e-e5769fb777ab
TCGA-D8-A1JG	D8	breast	negative				TCGA-D8-A1JG-01Z-00-DX1.BA6D5CC7-3A9B-4D17-A86A-B159D345A216	f005c8db-e2dc-4c8d-a816-a18a7190384b
TCGA-D8-A1JK	D8	breast	negative				TCGA-D8-A1JK-01Z-00-DX1.3190C919-A403-460D-9F6C-D2AB5FD3FD05	c796a50f-9129-4144-ba0b-e67f5d4fd5e8
TCGA-D8-A1JL	D8	breast	negative				TCGA-D8-A1JL-01Z-00-DX1.FE3F0C6B-F98A-4036-BF9A-25A8CC66B1FD	32a5ad8f-4ce0-4256-a56f-4df0f8d959ef
TCGA-D8-A1XK	D8	breast	negative				TCGA-D8-A1XK-01Z-00-DX1.41EB1BBC-F230-4E3F-8C4E-CE331CAF1935	ecfe4082-ea95-4988-a0bc-a9433f4c6a8f
TCGA-D8-A1XQ	D8	breast	negative				TCGA-D8-A1XQ-01Z-00-DX1.1A17A5C7-F14B-4AD2-AD5F-D3400D86A366	7a79416d-74da-48a6-8c44-df4f41b04e3a
TCGA-D8-A1XT	D8	breast	negative				TCGA-D8-A1XT-01Z-00-DX1.9E4DEEEB-AB0A-45F6-A69B-65B3E6F22D46	5713fedf-aaff-4973-93f6-6238d2f1b2a4
TCGA-D8-A1XW	D8	breast	negative				TCGA-D8-A1XW-01Z-00-DX1.10187A1F-086B-4CD9-AC01-ADA2E435CD34	f4b8f536-2e19-428b-a9f5-2279aab6ba67
TCGA-D8-A1XW	D8	breast	negative				TCGA-D8-A1XW-01Z-00-DX2.9849E503-BE3E-417C-ABE8-93A39583DDE0	64750d75-af48-416f-802f-78302509dcb8
TCGA-D8-A27F	D8	breast	negative				TCGA-D8-A27F-01Z-00-DX1.C1A87F27-49F1-46BA-B2E2-A89293F7FD0C	919ee5f1-f2b9-4065-b07c-0b9687af5456
TCGA-D8-A27H	D8	breast	negative				TCGA-D8-A27H-01Z-00-DX1.BE9DFDD4-97C5-4327-B1DA-4B34A6F267C5	161e66b9-29e7-458b-b5a9-1c5c8a4be659
TCGA-D8-A27M	D8	breast	negative				TCGA-D8-A27M-01Z-00-DX1.3020D223-2400-4A2D-8BFE-08A5B78FE13B	aac5d476-06b4-4593-b9aa-611f7cb176f2
TCGA-E2-A14N	E2	breast	negative				TCGA-E2-A14N-01Z-00-DX1.15F5644F-CA9F-4688-B56E-BCC00CA4769B	0dcc8304-dfd1-4e79-b23f-30f1143c897c
TCGA-E2-A14P	E2	breast	negative				TCGA-E2-A14P-01Z-00-DX1.663B02FF-C64B-41A6-8685-FD61CD76F9C6	4730b23e-aea1-49a2-ba63-2231fd88b592
TCGA-E2-A14R	E2	breast	negative				TCGA-E2-A14R-01Z-00-DX1.DDE62ED5-1FC0-4B3B-A874-95C08B33AB20	745f1703-c59d-4d43-b5ba-d908bf1498c3
TCGA-E2-A14X	E2	breast	negative				TCGA-E2-A14X-01Z-00-DX1.24ADDA43-F127-4A6B-9AAD-2FAD982A853D	abf27f46-f39a-4f2d-8e7b-423e5da54419
TCGA-E2-A150	E2	breast	negative				TCGA-E2-A150-01Z-00-DX1.55643D23-83E6-4058-8EA5-18AAA8547839	8b523360-eac2-4e93-aa58-5f109bbb6820
TCGA-E2-A158	E2	breast	negative				TCGA-E2-A158-01Z-00-DX1.994C60FE-E651-4224-95E7-4669834F2338	672685f0-fe97-415f-b52b-e451ac87294f
TCGA-E2-A159	E2	breast	negative				TCGA-E2-A159-01Z-00-DX1.C8DC3356-CAE9-4E7A-AEFF-ABB4BE38192B	a221cf48-592f-46db-b067-e3515a4262cb
TCGA-E2-A1AZ	E2	breast	negative				TCGA-E2-A1AZ-01Z-00-DX1.FE769F5F-385B-4DCF-819A-735C98D84FA8	05731e24-2d30-4cb0-9c61-c8bdbfbf77b9
TCGA-E2-A1B0	E2	breast	negative				TCGA-E2-A1B0-01Z-00-DX1.4C50EC91-A62A-450E-88C0-7DCAB8E9724C	3001aac9-dfa7-467a-97e0-105515d8e373
TCGA-E2-A1B6	E2	breast	negative				TCGA-E2-A1B6-01Z-00-DX1.8CD458BE-C4F9-4AF3-A927-18C042E9B4B7	e210b5e1-14a7-4b6f-b45b-ab2b8d3332e0
TCGA-E2-A1II	E2	breast	negative				TCGA-E2-A1II-01Z-00-DX1.7F782477-0F92-4C57-8735-A1E3F95A6B94	f05745bd-4371-431a-bd78-69f62e69f524
TCGA-E2-A1L7	E2	breast	negative				TCGA-E2-A1L7-01Z-00-DX1.BE796CD2-2E81-44E8-8CA2-85B4D2A31B64	966c7061-a5e0-4340-8e51-2d5dd509c663
TCGA-E2-A1LB	E2	breast	negative				TCGA-E2-A1LB-01Z-00-DX1.B4AFDB08-BA09-4F6E-806E-4054B790AB8E	a1b58cd0-559e-467d-a193-96602cd3306f
TCGA-E2-A1LE	E2	breast	negative				TCGA-E2-A1LE-01Z-00-DX1.22856B2A-FBAA-4530-AEEC-E8F77BDA7F7F	8b5519e1-cbef-407d-b4b0-0a709cb9e924
TCGA-E2-A1LH	E2	breast	negative				TCGA-E2-A1LH-01Z-00-DX1.F85384B7-1EBF-4F57-A45B-4A668B68E535	33f7413f-6339-4389-98dd-eee280233684
TCGA-E2-A1LI	E2	breast	negative				TCGA-E2-A1LI-01Z-00-DX1.503dd2fa-23ef-4b11-8aab-301e069eaa88	26eb27eb-84c8-4fea-a51b-c3eb5c484b33
TCGA-E2-A1LK	E2	breast	negative				TCGA-E2-A1LK-01Z-00-DX1.5EBAA1F4-F1B4-4938-A51F-0246621BB0ED	d2c7ad27-6090-421e-a12e-2cb66a5417e4
TCGA-E2-A1LL	E2	breast	negative				TCGA-E2-A1LL-01Z-00-DX1.D1AA1613-902C-4579-9612-48A76042B0AE	d7539c2a-21e3-437b-9070-b840b3083645
TCGA-E2-A1LS	E2	breast	negative				TCGA-E2-A1LS-01Z-00-DX1.9a43a58a-df40-4375-8456-ef0071bc9eb9	4d80b284-86ef-4dd5-b09f-14bd6d171d9d
TCGA-E2-A573	E2	breast	negative				TCGA-E2-A573-01Z-00-DX1.D6633BC2-524D-4153-952F-6B1D8D067370	e6ec522d-39aa-4702-a5ba-243ef9bf531e
TCGA-E2-A574	E2	breast	negative				TCGA-E2-A574-01Z-00-DX1.60341091-B118-4F20-9ADB-FB2886790B0E	b28b6590-f8f2-43fa-90f2-cf4b558797d9
TCGA-E9-A1N8	E9	breast	negative				TCGA-E9-A1N8-01Z-00-DX1.1243AB1C-75A3-4A5E-9674-53992E6DD377	a0c8d155-7c15-447f-be5f-813348d8a3eb
TCGA-E9-A1N9	E9	breast	negative				TCGA-E9-A1N9-01Z-00-DX1.982C83A6-0E06-47B3-A7C7-1773A2CD1771	5e92f89e-5470-4f37-9002-0bb397e7281b
TCGA-E9-A1NC	E9	breast	negative				TCGA-E9-A1NC-01Z-00-DX1.20edf036-8ba6-4187-a74c-124fc39f5aa1	03dde19f-f6f0-4b6b-a559-febbf532ca76
TCGA-E9-A1ND	E9	breast	negative				TCGA-E9-A1ND-01Z-00-DX1.5C2F5250-A3B2-4B97-9E11-56CF3C7CA2DB	4ffc6737-cc10-4394-b543-593e7f3ccedd
TCGA-E9-A22G	E9	breast	negative				TCGA-E9-A22G-01Z-00-DX1.2b47e321-7910-40ec-ad1c-c4e08ed26334	e97f5305-f609-4bb9-aa05-cde96c9a0016
TCGA-E9-A5FL	E9	breast	negative				TCGA-E9-A5FL-01Z-00-DX1.FB810D6A-303E-45DF-BEF1-D9CE83B4417E	e5806a73-54c4-43d1-a44b-db5f43c8e832
TCGA-EW-A1OV	EW	breast	negative				TCGA-EW-A1OV-01Z-00-DX1.93698123-5B34-4163-848B-2D75A5F7B001	0441253a-5af1-4b62-9f75-9bfa19066cd8
TCGA-EW-A1OW	EW	breast	negative				TCGA-EW-A1OW-01Z-00-DX1.97888686-EBB6-4B13-AB5D-452F475E865B	aef825ae-1b7a-4f6e-9c91-0875301eee06
TCGA-EW-A1P1	EW	breast	negative				TCGA-EW-A1P1-01Z-00-DX1.4B670029-4B3B-4D76-8EA4-F4F29EEF9E37	a779fff9-b54a-4c18-936f-43f75119b9ad
TCGA-EW-A1P4	EW	breast	negative				TCGA-EW-A1P4-01Z-00-DX1.3E9AE553-83D4-4B09-AB7F-D096BCE3BC4D	9e2acfcf-3e96-4aed-9529-7cc3787f2e4f
TCGA-EW-A1P7	EW	breast	negative				TCGA-EW-A1P7-01Z-00-DX1.97575C9F-C318-45A5-A4B7-1A902B93FA3F	605b7109-bd06-4b3b-8970-d8680c331b14
TCGA-EW-A1P8	EW	breast	negative				TCGA-EW-A1P8-01Z-00-DX1.E9852193-8CDD-49EF-B49B-DA6931198F0D	63b2184b-03f7-457c-968a-2243c41e74cd
TCGA-EW-A1PB	EW	breast	negative				TCGA-EW-A1PB-01Z-00-DX1.B2E9B88F-C371-4821-9B7B-8A63BB120D95	993a9d90-8508-4db0-b955-813ca5984c93
TCGA-EW-A1PH	EW	breast	negative				TCGA-EW-A1PH-01Z-00-DX1.77e0f907-fe59-4dc2-b582-6f10330a9c01	eed0b09f-9b9f-4da3-b24b-8d916be3fa3e
TCGA-EW-A2FR	EW	breast	negative				TCGA-EW-A2FR-01Z-00-DX1.FF521BBF-F5BA-4B03-9CA1-101A337F4B45	78fe5ab1-15d3-4701-84d6-7b88beab2f22
TCGA-EW-A3U0	EW	breast	negative				TCGA-EW-A3U0-01Z-00-DX1.526F60F9-D1EB-4613-B428-18A1FC0BAAE2	33e614a6-2488-4ffc-8c09-ba4fcf235d74
TCGA-EW-A6SB	EW	breast	negative				TCGA-EW-A6SB-01Z-00-DX1.D56E1922-01A9-4AEE-AB95-D69447DD13EE	206ccd79-310d-40a4-852c-03930e685304
TCGA-EW-A6SD	EW	breast	negative				TCGA-EW-A6SD-01Z-00-DX1.32D8240E-2076-492B-BB95-300A9FCA96E7	41e7e8c7-bde3-4aa7-a0c9-98e039d641b5
TCGA-GM-A2DB	GM	breast	negative				TCGA-GM-A2DB-01Z-00-DX1.9EE36AA6-2594-44C7-B05C-91A0AEC7E511	c713f828-2725-4901-a9fe-01d3192edc46
TCGA-GM-A2DD	GM	breast	negative				TCGA-GM-A2DD-01Z-00-DX1.01332FF3-7488-41B7-A515-7841715DE92B	e61e6244-5a12-4640-996f-57597d0c452a
TCGA-GM-A2DF	GM	breast	negative				TCGA-GM-A2DF-01Z-00-DX1.CD0BE6D7-2DB3-4193-84CC-F9BE7BF18CC2	bcd6977f-b269-48c4-b088-ddf8d6d95240
TCGA-GM-A2DH	GM	breast	negative				TCGA-GM-A2DH-01Z-00-DX1.5790F15F-2A0F-4929-8FE4-18A557007989	4a018dfe-d526-4943-aba1-9cb633788b73
TCGA-GM-A2DI	GM	breast	negative				TCGA-GM-A2DI-01Z-00-DX1.5E9715EA-9D2B-49D0-8F1D-972CF24B1960	1941bd60-aa20-4c4c-896e-7b2745426cca
TCGA-GM-A3NW	GM	breast	negative				TCGA-GM-A3NW-01Z-00-DX1.3B0324F0-4007-4390-AF26-3789A50684E5	1674a7b8-bb1e-4910-b7f1-31e027d8cdd0
TCGA-GM-A3XL	GM	breast	negative				TCGA-GM-A3XL-01Z-00-DX1.CCE8AA1D-9194-4E49-9546-DBF25A35847C	afac11db-73a0-4651-922c-60426719320e
TCGA-HN-A2NL	HN	breast	negative				TCGA-HN-A2NL-01Z-00-DX1.C2EAF378-4B37-4C1C-BB0F-18FAC62EEC13	7a91188d-2935-4fec-835e-2814f9c8a54d
TCGA-LD-A9QF	LD	breast	negative				TCGA-LD-A9QF-01Z-00-DX1.092108DF-1A60-459E-ACE6-5A71826A98D1	d93a5cab-9a8a-42c8-973f-5868e748e8e7
TCGA-LL-A441	LL	breast	negative				TCGA-LL-A441-01Z-00-DX1.33B13078-BB14-4C42-88A6-7460AD2BCD00	d5a53214-78c1-4d1b-b890-207faad31982
TCGA-LL-A5YO	LL	breast	negative				TCGA-LL-A5YO-01Z-00-DX1.B5B6DFDB-1020-41FF-AA50-9C633E17DE5F	1c8203d6-e6b9-4224-b757-e654fe112d28
TCGA-LL-A6FR	LL	breast	negative				TCGA-LL-A6FR-01Z-00-DX1.107010FD-8EDD-406D-B4DE-DEC9E85576FF	cf681f8e-9db4-4650-a627-d36f7e044fb3
TCGA-LL-A73Y	LL	breast	negative				TCGA-LL-A73Y-01Z-00-DX1.50C20931-3AA9-40B4-8A73-56B1976423A8	e6a78709-9195-4657-a537-a51e7e7b7c97
TCGA-LL-A740	LL	breast	negative				TCGA-LL-A740-01Z-00-DX1.757D94A5-EF0F-4A0E-99A9-8809B66438DA	1db81db6-77eb-4aee-9e20-5d9cad3d4917
TCGA-OL-A5D6	OL	breast	negative				TCGA-OL-A5D6-01Z-00-DX1.6B11331B-4A0D-4E13-B054-A5C7A6FC3AAC	86925470-1065-44f5-a4e5-a3c55a73c995
TCGA-OL-A5D7	OL	breast	negative				TCGA-OL-A5D7-01Z-00-DX1.A4A45393-9AE1-4370-8B92-CB85CDB04934	d29fb01b-dfb0-49fe-b42c-98dd32a306c1
TCGA-OL-A66I	OL	breast	negative				TCGA-OL-A66I-01Z-00-DX1.8CE9DCAB-98D3-4163-94AC-1557D86C1E25	3d8e9a30-d35d-4a5c-81da-2dfc84f5d707
TCGA-OL-A66P	OL	breast	negative				TCGA-OL-A66P-01Z-00-DX1.5ADD0D6D-37C6-4BC9-8C2B-64DB18BE99B3	5898b4df-56ee-4ae5-8dba-faf255ec5270
TCGA-OL-A6VO	OL	breast	negative				TCGA-OL-A6VO-01Z-00-DX1.291D54D6-EBAF-4622-BD42-97AA5997F014	1090010a-c5b6-48d9-9fe8-0c798586096c
TCGA-S3-AA10	S3	breast	negative				TCGA-S3-AA10-01Z-00-DX1.C0468882-0DD8-4FC5-8C2F-E18BE8000F69	edaed3cc-ec4f-4792-aab7-27078b0f30a3
TCGA-S3-AA15	S3	breast	negative				TCGA-S3-AA15-01Z-00-DX1.A2456A4A-E6E8-4429-8F09-B997AA497BB0	0018cc22-498a-45b8-bfd4-b0fe0c3a2f0a
TCGA-UU-A93S	UU	breast	negative				TCGA-UU-A93S-01Z-00-DX1.C4809779-DF5F-4F5D-A78C-B7F95F2D050F	a220b48d-fa86-4efd-9e5d-f739a8db5ef9
TCGA-3C-AALI	3C	breast	positive				TCGA-3C-AALI-01Z-00-DX1.F6E9A5DF-D8FB-45CF-B4BD-C6B76294C291	d46167af-6c29-49c7-95cf-3a801181aca4
TCGA-3C-AALI	3C	breast	positive				TCGA-3C-AALI-01Z-00-DX2.CF4496E0-AB52-4F3E-BDF5-C34833B91B7C	6a7477b1-86f3-473f-9bf1-174a758142e9
TCGA-3C-AALJ	3C	breast	positive				TCGA-3C-AALJ-01Z-00-DX1.777C0957-255A-42F0-9EEB-A3606BCF0C96	68458986-1efd-4fce-9e65-ce5430ab125c
TCGA-3C-AALJ	3C	breast	positive				TCGA-3C-AALJ-01Z-00-DX2.62DFE56B-B84C-40F9-9625-FCB55767B70D	5d4c7a38-a574-4157-88a2-bd55f39e1599
TCGA-3C-AALK	3C	breast	positive				TCGA-3C-AALK-01Z-00-DX1.4E6EB156-BB19-410F-878F-FC0EA7BD0B53	93b26333-5723-4fa4-a4de-6124c04ab243
TCGA-4H-AAAK	4H	breast	positive				TCGA-4H-AAAK-01Z-00-DX1.ABF1B042-1970-4E28-8671-43AAD393D2F9	fd6a8fe0-50d8-4f69-b678-1a884e1c5d3d
TCGA-5L-AAT1	5L	breast	positive				TCGA-5L-AAT1-01Z-00-DX1.F3449A5B-2AC4-4ED7-BF44-4C8946CDB47D	4eec69ca-381b-4c17-b3e9-49492d71560e
TCGA-5T-A9QA	5T	breast	positive				TCGA-5T-A9QA-01Z-00-DX1.B4212117-E0A7-4EF2-B324-8396042ACEC1	cfe3c99d-0c00-4360-b768-2cb4fbd1040a
TCGA-A1-A0SB	A1	breast	positive				TCGA-A1-A0SB-01Z-00-DX1.B34C267B-CAAA-4AB6-AD5C-276C26F997A1	cea82b7d-135a-49d5-b4f6-3fb0215f7188
TCGA-A1-A0SD	A1	breast	positive				TCGA-A1-A0SD-01Z-00-DX1.DB17BFA9-D951-42A8-91D2-F4C2EBC6EB9F	0a9ea7ac-9d51-4ff7-b40b-659a57e64945
TCGA-A1-A0SE	A1	breast	positive				TCGA-A1-A0SE-01Z-00-DX1.04B09232-C6C4-46EF-AA2C-41D078D0A80A	53f1310d-cea9-4179-ad5c-3a257fcc7ed3
TCGA-A1-A0SF	A1	breast	positive				TCGA-A1-A0SF-01Z-00-DX1.7F252D89-EA78-419F-A969-1B7313D77499	f273a858-1cfa-4983-ace4-b1e876d64473
TCGA-A1-A0SI	A1	breast	positive				TCGA-A1-A0SI-01Z-00-DX1.AB717348-F964-4F29-BBE2-972B7C640432	a951559a-e6c0-419b-b09f-43e6cb6ee3ea
TCGA-A1-A0SJ	A1	breast	positive				TCGA-A1-A0SJ-01Z-00-DX1.C196FA66-C376-4016-86BC-3D8E745B3A51	9a3a3830-9674-4f9b-985f-e50062e78807
TCGA-A1-A0SM	A1	breast	positive				TCGA-A1-A0SM-01Z-00-DX1.AD503DBD-4D93-4476-B467-F091254FDF78	7d0b8ace-0a94-444a-b48e-6cdb4a7665ca
TCGA-A1-A0SN	A1	breast	positive				TCGA-A1-A0SN-01Z-00-DX1.5E9B85AE-AFB7-41DC-8A1B-BD6DA39B6540	d9ab7666-6cdd-4cb4-89fd-e7916e10986a
TCGA-A1-A0SQ	A1	breast	positive				TCGA-A1-A0SQ-01Z-00-DX1.36071264-3407-4224-BCBB-2ED00294569A	6b860285-6c8a-4d77-a1a4-13e72faca602
TCGA-A2-A04N	A2	breast	positive				TCGA-A2-A04N-01Z-00-DX1.9E9B7DB0-1CF1-4631-8292-A9DBCA0BD37C	c71e7f7c-2cae-4f09-b243-8ed4628fec71
TCGA-A2-A04R	A2	breast	positive				TCGA-A2-A04R-01Z-00-DX1.BE3661A3-A2A0-4248-B7D5-D8986E529B6C	a29c30d7-2459-49e5-9628-72cac16adfac
TCGA-A2-A04V	A2	breast	positive				TCGA-A2-A04V-01Z-00-DX1.EB430DDB-8FE9-4302-8829-53DBAD09E79F	312830d8-fc88-4968-9176-e2240fd4d2d9
TCGA-A2-A04X	A2	breast	positive				TCGA-A2-A04X-01Z-00-DX1.E01A4522-67B3-4FEF-BD6B-99DFED9E7C85	c1e30ea2-c72f-4935-9dff-756f9795fa45
TCGA-A2-A04Y	A2	breast	positive				TCGA-A2-A04Y-01Z-00-DX1.4DC97AD6-4806-4A3A-A998-FD36F93590A4	f935cbf5-2afc-4baa-8bf8-c77c0c7d76ed
TCGA-A2-A0CK	A2	breast	positive				TCGA-A2-A0CK-01Z-00-DX1.C3226BD1-11B0-4034-946A-BAB42958CE85	31405404-b27c-440e-b211-16003fa09b50
TCGA-A2-A0CL	A2	breast	positive				TCGA-A2-A0CL-01Z-00-DX1.5342E971-DCD2-42C4-B4FF-E6942A95829E	4b1732e4-1d4c-48a6-8d04-3814ffe5fc51
TCGA-A2-A0CO	A2	breast	positive				TCGA-A2-A0CO-01Z-00-DX1.B191DADE-7DEA-4575-AED7-1C52BE15B8D5	8d780eb5-29c7-419a-a7e8-70f5fee50b31
TCGA-A2-A0CP	A2	breast	positive				TCGA-A2-A0CP-01Z-00-DX1.ECFD263C-BB17-4ADA-8F2C-654C2AA4C45F	a8bd3cf6-23b8-49a6-b337-9d450193aa7d
TCGA-A2-A0CQ	A2	breast	positive				TCGA-A2-A0CQ-01Z-00-DX1.4E5FB4E5-A08C-4C87-A3BE-0640A95AE649	9af833c0-30df-4772-91b2-31e4e312f058
TCGA-A2-A0CR	A2	breast	positive				TCGA-A2-A0CR-01Z-00-DX1.F7D36CA5-A4C6-443A-AEED-5B23CD924FA3	26df0760-35d8-4432-84d1-3beb68fa829d
TCGA-A2-A0CS	A2	breast	positive				TCGA-A2-A0CS-01Z-00-DX1.3986B545-63E8-4727-BCC1-701DE947D1FB	c59e3b8f-04c8-4998-b873-b74334a552d6
TCGA-A2-A0CT	A2	breast	positive				TCGA-A2-A0CT-01Z-00-DX1.A8564130-49CF-4F5B-B5AB-F4D1A10479FF	4a843a81-6c41-4c5f-a6de-aff7b600e2dc
TCGA-A2-A0CU	A2	breast	positive				TCGA-A2-A0CU-01Z-00-DX1.5B77D21C-A497-478B-9752-3730322AD9ED	86844d85-1797-4829-b2d7-f04ce84d0173
TCGA-A2-A0CV	A2	breast	positive				TCGA-A2-A0CV-01Z-00-DX1.B02D017A-61CD-45FE-BB31-705CD127DDAB	1c8e9a67-912a-4c69-965a-6b2f0e71eb30
TCGA-A2-A0CW	A2	breast	positive				TCGA-A2-A0CW-01Z-00-DX1.8E313A22-B0E8-44CF-ADEA-8BF29BA23FFE	f8e3fd86-6049-498b-b6c7-222541de66e7
TCGA-A2-A0CX	A2	breast	positive				TCGA-A2-A0CX-01Z-00-DX1.F07C75AB-E568-45CB-B497-37C712490393	8326cb52-7611-4fb1-af2d-d69e615caf44
TCGA-A2-A0CY	A2	breast	positive				TCGA-A2-A0CY-01Z-00-DX1.8815F011-317B-4BB7-A48F-64EABD0E558B	508eec75-92ef-43ec-85ab-11290b609316
TCGA-A2-A0CZ	A2	breast	positive				TCGA-A2-A0CZ-01Z-00-DX1.A433A414-4F1B-4F99-8FD9-E64803F5E042	424dc818-c270-4cb6-a229-b025b8978d1a
TCGA-A2-A0D3	A2	breast	positive				TCGA-A2-A0D3-01Z-00-DX1.D18CE1C0-291D-41C1-8F71-2A0551F8C661	38130638-4a19-4562-91dc-6bfeeedd676a
TCGA-A2-A0D4	A2	breast	positive				TCGA-A2-A0D4-01Z-00-DX1.35E43827-DABC-4685-A62A-333672923349	f41ab201-fff7-4806-9597-656953d3d338
TCGA-A2-A0EM	A2	breast	positive				TCGA-A2-A0EM-01Z-00-DX1.305CF011-7451-4880-9A5D-AB4432CF53A5	7c0d4fde-cb31-41c6-aea6-e40fb089d0c7
TCGA-A2-A0EN	A2	breast	positive				TCGA-A2-A0EN-01Z-00-DX1.F43A5D17-9267-4963-993A-93AC91BDC031	8c12f513-cb32-4c96-9308-54e6379f4e10
TCGA-A2-A0EO	A2	breast	positive				TCGA-A2-A0EO-01Z-00-DX1.D7A09E23-2CAB-4B3B-814C-BF0BA75B7589	bbd0ea25-16f0-4074-9d97-17bddd44622f
TCGA-A2-A0EP	A2	breast	positive				TCGA-A2-A0EP-01Z-00-DX1.1180C406-5C18-4373-8621-1B7B70875113	632e0879-7531-427c-ac37-a0bbbcd52998
TCGA-A2-A0ER	A2	breast	positive				TCGA-A2-A0ER-01Z-00-DX1.18123C1B-A0CC-4957-9373-5FFAB985C2E8	f0fa7d7b-e639-4acb-b2f4-b5009d1e3035
TCGA-A2-A0ES	A2	breast	positive				TCGA-A2-A0ES-01Z-00-DX1.5652EE30-48C1-4EC1-AD77-8C72DFCB9A97	d5f22fbe-09fb-42e8-9b58-3f68b264d22c
TCGA-A2-A0ET	A2	breast	positive				TCGA-A2-A0ET-01Z-00-DX1.41E86BB9-EA52-4615-94E7-0F09DDB094F4	5bd6489c-1f84-40bc-bf04-02ee13419af3
TCGA-A2-A0EU	A2	breast	positive				TCGA-A2-A0EU-01Z-00-DX1.13335BEB-63D4-469B-A389-8A079A096129	3b9b1b74-c016-4bb4-a661-39f99208ca44
TCGA-A2-A0EV	A2	breast	positive				TCGA-A2-A0EV-01Z-00-DX1.EA8C5594-BA4F-47A8-949B-D536E00E62C9	db327a0a-0a3b-49f0-8b15-f17a04c041ec
TCGA-A2-A0EW	A2	breast	positive				TCGA-A2-A0EW-01Z-00-DX1.F24495CB-63D8-483F-9834-F761E3F16BF0	efced7b6-fd75-43ea-935e-da2b80d32380
TCGA-A2-A0EX	A2	breast	positive				TCGA-A2-A0EX-01Z-00-DX1.F4C293E9-9BB2-48A1-8080-5F3082E219C5	f15fa016-f47e-4fa7-8f00-920b2111b43c
TCGA-A2-A0EY	A2	breast	positive				TCGA-A2-A0EY-01Z-00-DX1.2F2428B3-0767-48E0-AC22-443C244CBD16	8f936d42-6deb-43a5-995b-4af18e6a2462
TCGA-A2-A0SU	A2	breast	positive				TCGA-A2-A0SU-01Z-00-DX1.22420EE2-4FEB-42F3-9547-4739F0F73D50	b658e65c-636f-43b9-8c52-a46ba2850044
TCGA-A2-A0SV	A2	breast	positive				TCGA-A2-A0SV-01Z-00-DX1.F5645E47-3540-4753-AF5D-F5709BD8DFC1	416e4645-4ef2-4228-8e93-703d138834e4
TCGA-A2-A0SW	A2	breast	positive				TCGA-A2-A0SW-01Z-00-DX1.E1EA0407-B831-4D75-826E-80B82B821797	7948d948-e56b-4f79-a718-abbf8e6a3fd1
TCGA-A2-A0SY	A2	breast	positive				TCGA-A2-A0SY-01Z-00-DX1.279A5479-E183-4F79-AF40-50BF1834BA4A	dc155ae9-3151-49b8-8b83-990e81691464
TCGA-A2-A0T3	A2	breast	positive				TCGA-A2-A0T3-01Z-00-DX1.5E96BC87-F4FB-4ABA-8D81-FAB7F4A80661	1cf448aa-3977-4cc1-ac5c-464acd533227
TCGA-A2-A0T4	A2	breast	positive				TCGA-A2-A0T4-01Z-00-DX1.AC61ED08-2E42-4D4A-BB81-746D3FEBB653	4ce9f5fa-bc3c-4f23-af59-aad533373171
TCGA-A2-A0T5	A2	breast	positive				TCGA-A2-A0T5-01Z-00-DX1.128C288B-B357-439B-A8D4-8E7DEBF73E4E	e5069ea5-1011-46cf-9a3c-925825eeb81e
TCGA-A2-A0T6	A2	breast	positive				TCGA-A2-A0T6-01Z-00-DX1.207A3883-5B41-40EB-95A1-D64C9610650B	50f9d66e-152a-4ae6-8e8a-7c6be4ca34bd
TCGA-A2-A0T7	A2	breast	positive				TCGA-A2-A0T7-01Z-00-DX1.EA4DF9B5-8D04-4BCC-9ECB-CB8CB8ACBE1C	b0ad06bf-f7fc-4b29-9620-c84ee1ece625
TCGA-A2-A0YC	A2	breast	positive				TCGA-A2-A0YC-01Z-00-DX1.F01F2268-17D8-45FD-8917-FD89454D0709	192328b1-0dd2-4f6a-86bf-90a155382e03
TCGA-A2-A0YD	A2	breast	positive				TCGA-A2-A0YD-01Z-00-DX1.B81FF541-F154-4C49-950B-B6CB723369E2	bf2dbebb-99fb-4f7e-8da1-2e894a7d27b5
TCGA-A2-A0YF	A2	breast	positive				TCGA-A2-A0YF-01Z-00-DX1.6166E995-0669-43D6-B9C7-FE39BCE529CF	ea0ddd49-2f89-4044-a12e-c7e51b172a74
TCGA-A2-A0YG	A2	breast	positive				TCGA-A2-A0YG-01Z-00-DX1.89A39319-F880-47DE-B311-DA1F6A64B6F3	9da4ab4c-2fa3-4eae-9225-72827c77346d
TCGA-A2-A0YH	A2	breast	positive				TCGA-A2-A0YH-01Z-00-DX1.FBA5E711-8275-45B3-BC20-5A786EE23548	1db59757-4a6d-4ea2-b696-ee0218258e27
TCGA-A2-A0YI	A2	breast	positive				TCGA-A2-A0YI-01Z-00-DX1.1CF2EC2D-C722-467F-8832-409B823E8D8F	f02fb22a-c567-467a-a7e2-b9209e3a55b3
TCGA-A2-A0YJ	A2	breast	positive				TCGA-A2-A0YJ-01Z-00-DX1.8135C74E-DAA8-4C8E-AF14-A4B5B57695BE	df1645c7-0db5-4262-8c8d-b8577f272914
TCGA-A2-A0YK	A2	breast	positive				TCGA-A2-A0YK-01Z-00-DX1.FB23FC30-B3B2-452A-A6B0-94129B333207	b4b672d5-b1cf-4d98-90ed-bb2ad4efebde
TCGA-A2-A0YL	A2	breast	positive				TCGA-A2-A0YL-01Z-00-DX1.69A438C7-B1E0-4990-B1E6-586C551DC79C	4a540eea-71ba-4d89-9a93-719abb685469
TCGA-A2-A0YT	A2	breast	positive				TCGA-A2-A0YT-01Z-00-DX1.63CA3E36-B3E4-4D3F-9F80-2703970DBE5B	23e2ba74-3457-4f1a-8c12-ea00af16c49c
TCGA-A2-A1FV	A2	breast	positive				TCGA-A2-A1FV-01Z-00-DX1.F70ACD9A-7819-4296-BD28-4D24BBA8AFF4	9ae31af4-a197-4133-99fd-eb54e1b0b899
TCGA-A2-A1FW	A2	breast	positive				TCGA-A2-A1FW-01Z-00-DX1.DC2BC5D7-E57B-444E-833F-9A1B6E11DE6D	9db69c3a-9a2a-49ed-865f-8b95195548c2
TCGA-A2-A1FX	A2	breast	positive				TCGA-A2-A1FX-01Z-00-DX1.35B93F3A-9959-4D72-A702-08B27563D24F	a6be974e-54fc-490a-9ba1-97eaa93f2771
TCGA-A2-A1FZ	A2	breast	positive				TCGA-A2-A1FZ-01Z-00-DX1.0BAAEF41-DCA4-4677-9A27-09E990033FA6	9a815ce9-cc04-459d-99a9-1d7c05a15df1
TCGA-A2-A1G0	A2	breast	positive				TCGA-A2-A1G0-01Z-00-DX1.9ECB0B8A-EF4E-45A9-82AC-EF36375DEF65	041d454d-4bae-4e12-8f32-46220670ef16
TCGA-A2-A1G4	A2	breast	positive				TCGA-A2-A1G4-01Z-00-DX1.0274DF5B-5920-419A-B778-2F04D9C602F2	fde7b886-1909-4e13-b1f7-77bdca8c2042
TCGA-A2-A259	A2	breast	positive				TCGA-A2-A259-01Z-00-DX1.7289CD72-CB74-41D4-B4AC-4EA5FDFEC666	03f5138d-0f0d-4e6c-a9cb-2598a9eaa587
TCGA-A2-A25A	A2	breast	positive				TCGA-A2-A25A-01Z-00-DX1.6D311E39-9F96-4775-B9DA-8D034D1AD1DC	0070d4e9-f838-4ee9-a48b-c894b3b86440
TCGA-A2-A25B	A2	breast	positive				TCGA-A2-A25B-01Z-00-DX1.58D7BEDE-5558-4A9E-A95E-DDF24C9267EF	611b7039-10a5-4ca9-9498-b5b93531b255
TCGA-A2-A25C	A2	breast	positive				TCGA-A2-A25C-01Z-00-DX1.F8E6044A-435E-42D5-94FF-C0F572F1ED99	bc6cd9e3-a33c-40da-bc82-cf85d2d03106
TCGA-A2-A25D	A2	breast	positive				TCGA-A2-A25D-01Z-00-DX1.41DADDB8-3E3F-4F8F-8BE7-C43F8FBCFD2B	decbdda7-e62a-4436-b233-28c5353d0f61
TCGA-A2-A25E	A2	breast	positive				TCGA-A2-A25E-01Z-00-DX1.46D1950B-0BAF-4A44-B58F-CD738E74CB27	83941cc5-0b4f-4b32-b73d-d9e825c01591
TCGA-A2-A3KC	A2	breast	positive				TCGA-A2-A3KC-01Z-00-DX1.2532878B-49E2-48D5-82D5-00730C90EEF8	3a41f044-b5c0-40de-bda7-d93784efa16a
TCGA-A2-A3KD	A2	breast	positive				TCGA-A2-A3KD-01Z-00-DX1.E400D529-A0D1-4C78-AD5C-33EB0508B128	6b166dc2-3584-449a-a4e0-3f60eaaeba00
TCGA-A2-A3XV	A2	breast	positive				TCGA-A2-A3XV-01Z-00-DX1.4B58B7CD-B3F6-4C31-863F-924D291EF17C	2e0a457c-bf0a-456f-a8d2-0b188bdb0e7a
TCGA-A2-A3XW	A2	breast	positive				TCGA-A2-A3XW-01Z-00-DX1.45F5F36F-5503-4A38-AF37-E526915A8DBE	3546de6f-c1e0-4ed3-8b82-8cacbc9ad195
TCGA-A2-A3Y0	A2	breast	positive				TCGA-A2-A3Y0-01Z-00-DX1.A1EDDF82-FFAA-44A4-A749-7FB6F8133CC0	ac9bbb33-2762-4c51-9271-5608dca9cef3
TCGA-A2-A4RW	A2	breast	positive				TCGA-A2-A4RW-01Z-00-DX1.4AF8656E-2478-4895-8C59-B0C969F3E474	0323e070-884a-4da1-b9ef-b8ea99a5c1de
TCGA-A2-A4RX	A2	breast	positive				TCGA-A2-A4RX-01Z-00-DX1.E2C96C9D-5023-4F41-8CC8-24C6E015B252	49e28f2a-44b4-4e68-b489-952abc82014a
TCGA-A2-A4RY	A2	breast	positive				TCGA-A2-A4RY-01Z-00-DX1.143E32FC-E10F-4590-9C72-32094B24EF8C	353aa596-5463-4eab-b0b0-e1d7bb7ad24b
TCGA-A2-A4S0	A2	breast	positive				TCGA-A2-A4S0-01Z-00-DX1.5878187D-325F-4274-BE41-86BB2BA5F841	bce663ea-ce5b-4b2b-887d-4c1cd069890b
TCGA-A2-A4S1	A2	breast	positive				TCGA-A2-A4S1-01Z-00-DX1.C69B14F6-5021-4FD8-8F2D-70227A5DA2B1	c504ed4e-8dd3-4ce3-89a2-898185b30ee7
TCGA-A2-A4S2	A2	breast	positive				TCGA-A2-A4S2-01Z-00-DX1.D779B63B-8817-43F1-A8F4-236C82DB78F8	2406dd26-6b37-46f2-a443-a1d4d9076b7d
TCGA-A2-A4S3	A2	breast	positive				TCGA-A2-A4S3-01Z-00-DX1.50699E65-E536-4C9B-93A7-4C9894624A29	a524f31b-29f4-49ae-a136-5fd276950b5b
TCGA-A7-A0CD	A7	breast	positive				TCGA-A7-A0CD-01Z-00-DX1.F045B9C8-049C-41BF-8432-EF89F236D34D	554855d7-4e21-406b-8f9f-458b1e7c89c9
TCGA-A7-A0CG	A7	breast	positive				TCGA-A7-A0CG-01Z-00-DX1.D77019C2-96B1-4EF5-A61E-5F2D5B8D9852	0298ba6e-c343-447e-abd6-95c6005d05f5
TCGA-A7-A0CG	A7	breast	positive				TCGA-A7-A0CG-01Z-00-DX2.81138E90-373A-4C12-B9CA-6EEF5F84A5B5	bdd58916-f09d-4280-877b-0b89d63c8491
TCGA-A7-A0CJ	A7	breast	positive				TCGA-A7-A0CJ-01Z-00-DX1.E26F2F62-D688-4373-BB7B-790A06734E49	60dbe3b7-504b-437a-9283-28f3fad5abdc
TCGA-A7-A0CJ	A7	breast	positive				TCGA-A7-A0CJ-01Z-00-DX2.4B591117-5FC9-4B43-8A45-444CCCABC666	a33f2c07-5c24-4668-86ea-513861101ff6
TCGA-A7-A0D9	A7	breast	positive				TCGA-A7-A0D9-01Z-00-DX1.FBC3B90F-C58B-4476-8354-0AF9248324E3	d7a7cc44-e056-4714-98bf-094777f5d589
TCGA-A7-A0D9	A7	breast	positive				TCGA-A7-A0D9-01Z-00-DX2.66CD9ED8-223B-4AC8-AA1A-2481FB0C47B3	15668114-65e8-4996-a9ef-0a8a921c6acf
TCGA-A7-A0DB	A7	breast	positive				TCGA-A7-A0DB-01Z-00-DX1.9CE855BC-0C37-43FB-8806-6625E176BE2E	f89d1901-eb97-4a7b-9330-cfaa9d73ab20
TCGA-A7-A0DB	A7	breast	positive				TCGA-A7-A0DB-01Z-00-DX2.6C6A5F9C-294F-4A86-A0F1-B68D4729B535	ff1e9802-1dc1-410f-9cb1-4ddfad8679b8
TCGA-A7-A13E	A7	breast	positive				TCGA-A7-A13E-01Z-00-DX1.891954FF-316A-4562-AA14-429631944F22	df759095-0b8e-4036-b48c-4ed4ab366680
TCGA-A7-A13E	A7	breast	positive				TCGA-A7-A13E-01Z-00-DX2.1E1262AE-A32D-4814-94A5-D951CA8BA35D	77a8d82f-9d8c-48f5-a0cc-641b3e8da151
TCGA-A7-A13F	A7	breast	positive				TCGA-A7-A13F-01Z-00-DX1.AB4ADDD3-8E1C-4AB9-813E-D137A2CFB950	b991e35e-920a-497f-a6e8-30fc833d0488
TCGA-A7-A13F	A7	breast	positive				TCGA-A7-A13F-01Z-00-DX2.8CC23BAD-B3CC-4BBC-832A-A3879D6EF62D	7bbe08ab-3166-422e-bee3-e5241a30e257
TCGA-A7-A13G	A7	breast	positive				TCGA-A7-A13G-01Z-00-DX1.C258C545-8C1F-41D4-846F-962A746CBDFB	693d0470-eecc-4457-a97a-d35ea2268188
TCGA-A7-A13G	A7	breast	positive				TCGA-A7-A13G-01Z-00-DX2.72EF429E-75A7-4D1B-AFFC-8767CB213CDA	7764a625-4210-4eaa-903d-afece89659b7
TCGA-A7-A13H	A7	breast	positive				TCGA-A7-A13H-01Z-00-DX1.FCB33A3C-6209-474C-83C1-02551F242937	446e713e-6a1a-4ed9-bb8b-a4dd650fdfe3
TCGA-A7-A13H	A7	breast	positive				TCGA-A7-A13H-01Z-00-DX2.6C937651-4D3E-475D-99F6-4A9FD25CD48B	aa8f5611-9ea8-4455-9e3c-d725aaae9781
TCGA-A7-A26E	A7	breast	positive				TCGA-A7-A26E-01Z-00-DX1.BA4A7E28-0563-4C23-82D0-AB34A2E79AE3	dab8b8a4-84ca-4d1c-873d-66007379f075
TCGA-A7-A26H	A7	breast	positive				TCGA-A7-A26H-01Z-00-DX1.3344CFD3-5A19-4B01-BEB2-AB89F83FD53A	a6be75f4-56a9-414e-aef4-41688edc3055
TCGA-A7-A26J	A7	breast	positive				TCGA-A7-A26J-01Z-00-DX1.86A92FBD-F346-4206-A1BE-0CBA1596135F	915ff10d-452f-46be-9ff1-a0ae127e9dd4
TCGA-A7-A2KD	A7	breast	positive				TCGA-A7-A2KD-01Z-00-DX1.BFF2DFC8-1D95-4DC2-98FC-5BD7D7C6CDF5	6f2fa6e0-1e06-413c-a5ea-e3cddf24f1be
TCGA-A7-A3IY	A7	breast	positive				TCGA-A7-A3IY-01Z-00-DX1.B4E75265-3B2A-456C-996A-F95B5A645BF8	7977edc6-5354-4e36-9c0d-9f6acc2373c3
TCGA-A7-A3IZ	A7	breast	positive				TCGA-A7-A3IZ-01Z-00-DX1.7437130B-DF49-40C8-ABCD-FF9364B9B1B0	19f7acf1-9555-45b9-819e-026a6a09a154
TCGA-A7-A3J0	A7	breast	positive				TCGA-A7-A3J0-01Z-00-DX1.59DB32BC-F59C-43B3-8DDD-4A728EBA8AB8	3687e120-6235-4d3c-8176-543a7c6a0014
TCGA-A7-A3J1	A7	breast	positive				TCGA-A7-A3J1-01Z-00-DX1.92895B92-5F95-4EA3-9237-4CAF63CDE3FF	c92a696b-0439-41dd-9c4a-6fe9bc1d004f
TCGA-A7-A3RF	A7	breast	positive				TCGA-A7-A3RF-01Z-00-DX1.E60647BC-229D-4409-A564-EE0945F912EE	ebe009d2-cc6c-4557-8dfa-ef0309731ff5
TCGA-A7-A426	A7	breast	positive				TCGA-A7-A426-01Z-00-DX1.3058E873-9442-4872-80DA-E8A5B35054D2	c78de577-7649-4527-b769-b39dc9a67ad3
TCGA-A7-A4SA	A7	breast	positive				TCGA-A7-A4SA-01Z-00-DX1.B48FFD3E-9B45-4CEA-ACEE-5B08058CCF5F	f557664b-b8d8-4802-8ebc-5e7d5d5fa40e
TCGA-A7-A4SB	A7	breast	positive				TCGA-A7-A4SB-01Z-00-DX1.E8925605-5189-441E-A719-92CFC1118B0B	d31e6beb-72f7-4113-9287-6853cf4ed133
TCGA-A7-A4SC	A7	breast	positive				TCGA-A7-A4SC-01Z-00-DX1.171E89D2-2D64-4C3F-A42C-B1167654858B	cd10b816-18d6-4bc4-b4bb-41743a2f872a
TCGA-A7-A4SF	A7	breast	positive				TCGA-A7-A4SF-01Z-00-DX1.CDCFD4BC-4363-4CF2-95F5-4922E04C3B9D	1a62d692-bc08-49f9-ad59-6fddf3bbcb6d
TCGA-A7-A56D	A7	breast	positive				TCGA-A7-A56D-01Z-00-DX1.87D9CCF4-04EE-46D2-B7FC-A83561D7752C	fc652741-60ae-4207-9c08-4290e43a28ff
TCGA-A7-A5ZW	A7	breast	positive				TCGA-A7-A5ZW-01Z-00-DX1.5F571EE3-A1A3-4604-BE89-1A46E0EC508B	8e2334e6-4066-4ad3-9b89-903351f61442
TCGA-A7-A5ZX	A7	breast	positive				TCGA-A7-A5ZX-01Z-00-DX1.A4C651F0-DB8E-4534-84A2-AD875F62209F	7394a85d-04bf-4db1-be68-d6745365f838
TCGA-A7-A6VX	A7	breast	positive				TCGA-A7-A6VX-01Z-00-DX1.F74DA243-C65A-4997-BCA0-F1C89675978C	bf387e88-ae3d-41c7-ad08-89dabf7495cf
TCGA-A8-A06N	A8	breast	positive				TCGA-A8-A06N-01Z-00-DX1.E25E65F8-DFE0-47CF-9FAB-B82EE8E321F7	6e1b44e9-94cc-455d-b5ec-b04d81f039c8
TCGA-A8-A06O	A8	breast	positive				TCGA-A8-A06O-01Z-00-DX1.FA4495B2-5B13-4448-ADCB-EF5316E0955B	01c79d06-a4a7-47a7-bb8b-b98ce6652c99
TCGA-A8-A06P	A8	breast	positive				TCGA-A8-A06P-01Z-00-DX1.37660D0F-1595-43C5-9D30-58D6CB93B52C	9be99a54-b31f-4665-bdd1-e5f9b62b6cc5
TCGA-A8-A06Q	A8	breast	positive				TCGA-A8-A06Q-01Z-00-DX1.622AC6E4-DB1A-4C8D-8185-52D4FD1F30B4	74d264e2-6441-4647-9fff-29c447693799
TCGA-A8-A06R	A8	breast	positive				TCGA-A8-A06R-01Z-00-DX1.41476D0D-BA72-4FB8-B143-9EB679F26D28	3d15211e-e283-44b8-b673-e73ca65572a6
TCGA-A8-A06T	A8	breast	positive				TCGA-A8-A06T-01Z-00-DX1.BA8B8FC3-6169-48C1-BE1F-37F140CB4D3B	7cffce26-272e-46ce-924a-3255f8ef202a
TCGA-A8-A06U	A8	breast	positive				TCGA-A8-A06U-01Z-00-DX1.56070AB9-A73E-44B8-8051-D93E8F881BBE	30109964-1349-40fd-b13e-eb6d6f21ce6e
TCGA-A8-A06X	A8	breast	positive				TCGA-A8-A06X-01Z-00-DX1.21F19EDD-ABCB-4398-B210-D795BB7A34E3	2d215802-e88e-4cdf-9ab9-ff15cde7b4a2
TCGA-A8-A06Y	A8	breast	positive				TCGA-A8-A06Y-01Z-00-DX1.3BC58446-524E-43F3-AAE6-FBC4AA543E66	8a333548-ff44-466d-9ae0-fc40375f7813
TCGA-A8-A06Z	A8	breast	positive				TCGA-A8-A06Z-01Z-00-DX1.2BC8B71D-E01B-4CC1-B5E7-09BB54A5E1F8	154235da-b628-4d36-965d-a82354f5025e
TCGA-A8-A075	A8	breast	positive				TCGA-A8-A075-01Z-00-DX1.8E06AF51-951F-48E8-934E-42A455F65E5F	249463ed-8898-4704-8215-8e143db1553d
TCGA-A8-A076	A8	breast	positive				TCGA-A8-A076-01Z-00-DX1.BAAC4F9C-0C04-42FB-95F4-D765305089B8	175dd073-e97c-4533-8dee-6ba2069dc87f
TCGA-A8-A079	A8	breast	positive				TCGA-A8-A079-01Z-00-DX1.DC32BC20-A3BC-43B3-B69F-1E71E289EA34	e5709db4-28c6-4253-b3e5-96824ac15ed7
TCGA-A8-A07B	A8	breast	positive				TCGA-A8-A07B-01Z-00-DX1.950B5E4E-C5F0-4445-9F88-E8C32CDFE6DA	6efea46b-492b-4695-b1d9-ca517be5a70b
TCGA-A8-A07E	A8	breast	positive				TCGA-A8-A07E-01Z-00-DX1.AC684481-979A-46F9-91D7-C56CE85992F2	51821122-a967-4436-a836-d9f44af16d0a
TCGA-A8-A07F	A8	breast	positive				TCGA-A8-A07F-01Z-00-DX1.E6FE5B3A-A412-4E7B-A710-7DFD3596F4E3	fb6382c5-6ea6-4822-a259-8b79d9766a6c
TCGA-A8-A07G	A8	breast	positive				TCGA-A8-A07G-01Z-00-DX1.37E8A762-8141-4BE6-935A-B3DCB712BB4A	cc4e713b-f86a-44b6-b714-458611b268de
TCGA-A8-A07I	A8	breast	positive				TCGA-A8-A07I-01Z-00-DX1.37E7BB2E-8210-4216-B75F-0FD06D6C9AE3	b1ea5560-0ac6-4cc8-a73e-73e688739452
TCGA-A8-A07J	A8	breast	positive				TCGA-A8-A07J-01Z-00-DX1.FE16248C-D890-4750-A9FC-5F72BE8D8B85	f7965c87-d370-4d07-a4a1-c9086b968e51
TCGA-A8-A07L	A8	breast	positive				TCGA-A8-A07L-01Z-00-DX1.D9E1051F-724E-4E88-940A-C97005DC5BEB	610877e4-a91c-4111-948d-d81927286de4
TCGA-A8-A07P	A8	breast	positive				TCGA-A8-A07P-01Z-00-DX1.2C7C75EF-EEE2-4A42-994C-A1A40850C87A	4f6f7319-d432-41f5-9034-0d2faee02a28
TCGA-A8-A07S	A8	breast	positive				TCGA-A8-A07S-01Z-00-DX1.34AFF327-E7FD-49E1-B918-0C09129581FB	cfc6151a-9722-4572-adcf-cdeb41854df6
TCGA-A8-A07W	A8	breast	positive				TCGA-A8-A07W-01Z-00-DX1.5970CF33-D675-4AF4-800F-7182AA1A44A6	a3119d3a-4666-4e42-a38f-14d6746a370c
TCGA-A8-A07Z	A8	breast	positive				TCGA-A8-A07Z-01Z-00-DX1.713945D9-6855-456D-87FB-EF8AF8980F51	fa5d3f80-37cb-479b-b72a-55e802616a13
TCGA-A8-A081	A8	breast	positive				TCGA-A8-A081-01Z-00-DX1.06D727F7-4B41-419B-A251-3D804235ACE5	1abc11f2-f463-41b7-8e84-4e2197fe917f
TCGA-A8-A082	A8	breast	positive				TCGA-A8-A082-01Z-00-DX1.5F82E38D-0DFD-4C2C-BC05-8F0EFEFC507C	4ed584cb-18a1-4d22-ba8f-f34106ee40c0
TCGA-A8-A083	A8	breast	positive				TCGA-A8-A083-01Z-00-DX1.AD121BA9-B5FA-4A03-869B-8FE2C5014CE0	a533e15d-c579-433a-8350-1d97e9f34eb4
TCGA-A8-A084	A8	breast	positive				TCGA-A8-A084-01Z-00-DX1.2B52D1B8-5AD4-4BD6-ADF7-9D65B8EE2621	f78dc3fd-21c7-4aa5-a16f-87392cc1a4d4
TCGA-A8-A085	A8	breast	positive				TCGA-A8-A085-01Z-00-DX1.0DA29016-AEA4-4E5F-B679-83095A79F5B3	5588dcbb-ac44-4127-8a1f-5b5e547cf23c
TCGA-A8-A086	A8	breast	positive				TCGA-A8-A086-01Z-00-DX1.E5FD8C53-2068-4018-B3C0-08EED253ACD2	8bbe9bd4-ac73-4102-963b-3f9d53f0c48c
TCGA-A8-A08A	A8	breast	positive				TCGA-A8-A08A-01Z-00-DX1.3BB777A0-8652-4483-8DD6-8EB88AB0A8EF	34de942c-c904-46ee-a261-9ab36638026c
TCGA-A8-A08B	A8	breast	positive				TCGA-A8-A08B-01Z-00-DX1.416316FD-E8BF-402C-939A-08920F08A181	d01bcc03-8923-4efb-b073-077e044410a1
TCGA-A8-A08C	A8	breast	positive				TCGA-A8-A08C-01Z-00-DX1.0602211C-1098-4711-AA41-8F56B11DB36F	e9a139f0-f463-4735-8235-38a379b44ec8
TCGA-A8-A08F	A8	breast	positive				TCGA-A8-A08F-01Z-00-DX1.9D2222F6-1425-46FD-BC94-728EF835FAC2	81990d74-6013-4a15-a18a-62dac734d8e5
TCGA-A8-A08G	A8	breast	positive				TCGA-A8-A08G-01Z-00-DX1.C3BB7FEC-91B7-4B45-8DFC-36CABCC0FD57	4bb75285-9b4a-416e-a669-440ca4f8fd43
TCGA-A8-A08H	A8	breast	positive				TCGA-A8-A08H-01Z-00-DX1.6AA6A530-3BD3-4582-9D6B-8AE3B4A73948	e1810f6d-a429-46c5-9b44-0f26d2eb22bb
TCGA-A8-A08I	A8	breast	positive				TCGA-A8-A08I-01Z-00-DX1.96A0065E-5430-40F6-835E-1A7238A79DDA	11667eab-f199-4b78-ab04-c118221a7570
TCGA-A8-A08J	A8	breast	positive				TCGA-A8-A08J-01Z-00-DX1.4607286A-033B-4C44-8306-50DB9C596166	87f5af4d-deda-400c-9e08-63491c58fbd7
TCGA-A8-A08L	A8	breast	positive				TCGA-A8-A08L-01Z-00-DX1.0FC652B1-336D-4198-93FE-58D2214866D3	c7aa08c3-b354-4ed8-84b3-4a1eaab57ca8
TCGA-A8-A08O	A8	breast	positive				TCGA-A8-A08O-01Z-00-DX1.BC87C01D-F081-41CA-939A-875C61588E88	5f71ff26-3b04-432b-8bfc-1dc439263d79
TCGA-A8-A08P	A8	breast	positive				TCGA-A8-A08P-01Z-00-DX1.431A1290-9CF4-4CE7-A9F0-13F9ADA46ADA	d69bb1a6-1ef2-4b81-997d-7f66072b7000
TCGA-A8-A08S	A8	breast	positive				TCGA-A8-A08S-01Z-00-DX1.C0E044C2-FC3F-4E3D-A779-A725FF375F21	51b5f240-8fa6-4f7b-9e5b-3370d30ca7b8
TCGA-A8-A08T	A8	breast	positive				TCGA-A8-A08T-01Z-00-DX1.ABA1ABF2-DDB1-4E31-89DC-0F7821311D11	5984cd8e-87f4-4aa6-bc60-84d9736245b0
TCGA-A8-A08Z	A8	breast	positive				TCGA-A8-A08Z-01Z-00-DX1.D0AADCA6-C27C-4FB8-89C1-94B5901146E7	5bb4109e-154c-4563-b4b1-cc8c4a3ef0d9
TCGA-A8-A090	A8	breast	positive				TCGA-A8-A090-01Z-00-DX1.01574070-D65E-486F-B69D-0F8E3816D057	e9de6e0e-f832-4454-8cd8-894af514db65
TCGA-A8-A091	A8	breast	positive				TCGA-A8-A091-01Z-00-DX1.1F38CADB-A093-416E-A8A8-31E61CD730BA	ae9751f5-90a6-408c-a955-7e3b11075a0d
TCGA-A8-A092	A8	breast	positive				TCGA-A8-A092-01Z-00-DX1.2A55EA0C-47CD-426B-9697-F2B761730585	0fed7a03-950b-4215-affd-53743e70dd8f
TCGA-A8-A093	A8	breast	positive				TCGA-A8-A093-01Z-00-DX1.1C8056D1-11CD-482D-9A23-3A9D1B4E63F0	db262a06-ca10-4401-9cae-67629b30041a
TCGA-A8-A094	A8	breast	positive				TCGA-A8-A094-01Z-00-DX1.6750B72A-FEC7-49FA-8520-FCF101CA59AC	865a614b-35a8-4ef6-b378-53781eb64191
TCGA-A8-A095	A8	breast	positive				TCGA-A8-A095-01Z-00-DX1.97072E53-7323-4836-9D58-22B7C346A7CE	fc9681e0-c7c7-48cd-8166-4a979b51e5be
TCGA-A8-A096	A8	breast	positive				TCGA-A8-A096-01Z-00-DX1.FCECFB0D-4E02-4C69-A0FE-7D6C7F9FEB07	85f58be7-f8c2-46fd-b23e-6b2d457b5d01
TCGA-A8-A097	A8	breast	positive				TCGA-A8-A097-01Z-00-DX1.4D06990E-E759-40F0-9106-59408CF350E5	b4933602-8515-40e5-9b4e-ec236e9b72f7
TCGA-A8-A099	A8	breast	positive				TCGA-A8-A099-01Z-00-DX1.B19C28B5-FEBC-49B4-A60E-E6B85BB00DD7	d41113b9-7ba0-4151-965e-2d9f0d7a8ee3
TCGA-A8-A09A	A8	breast	positive				TCGA-A8-A09A-01Z-00-DX1.78773A6C-BA8A-46BE-AC2A-9C6FDAB45622	382f03bc-c0d2-428f-ab6f-15f50b588cf9
TCGA-A8-A09B	A8	breast	positive				TCGA-A8-A09B-01Z-00-DX1.97CCDA89-AB73-4F05-A900-668160227B78	f6f9cb51-691a-450a-9d46-8e37cfc31645
TCGA-A8-A09C	A8	breast	positive				TCGA-A8-A09C-01Z-00-DX1.19E0C0E9-0ED6-4E3A-95FE-A5778F5DDBCD	7719dfca-e5e8-4638-90a9-7d76115158d5
TCGA-A8-A09D	A8	breast	positive				TCGA-A8-A09D-01Z-00-DX1.66312A8A-88BA-4B58-96DF-1A7AC39F9E4A	6ed1420e-7d02-4f4e-86f7-81f1afe99e40
TCGA-A8-A09E	A8	breast	positive				TCGA-A8-A09E-01Z-00-DX1.239A8E03-49EA-4C29-AF86-FC1BD8A9DB20	c9d55e06-4fbc-4228-aeee-f8eb2e4b8e24
TCGA-A8-A09G	A8	breast	positive				TCGA-A8-A09G-01Z-00-DX1.B834728C-DAC5-4463-961D-7E3B220905C1	fbedd1f7-673e-4fe7-99c1-c76affdf34ce
TCGA-A8-A09I	A8	breast	positive				TCGA-A8-A09I-01Z-00-DX1.B738E479-8766-4766-B012-B32AC2F27533	9a20ac7c-92e4-4a49-b103-351bb3fcefcc
TCGA-A8-A09K	A8	breast	positive				TCGA-A8-A09K-01Z-00-DX1.41B2DF5F-C0E1-43BB-BAA5-2946A9EC4650	0dec98aa-fb71-4367-8d39-6a71ae06e442
TCGA-A8-A09M	A8	breast	positive				TCGA-A8-A09M-01Z-00-DX1.E2CEA8B5-C86D-4873-BE67-359FBEECCA09	ef73d457-d95c-4a40-b71b-41c2adc83237
TCGA-A8-A09N	A8	breast	positive				TCGA-A8-A09N-01Z-00-DX1.A0E4EF10-5BFF-46A0-94C7-578EA3A88599	3713cf5c-9b76-4093-a98a-8baa779c7d78
TCGA-A8-A09Q	A8	breast	positive				TCGA-A8-A09Q-01Z-00-DX1.C7240AFB-5971-4577-812C-A255C249001A	251336b9-396a-43c0-9277-e848a7d38f49
TCGA-A8-A09R	A8	breast	positive				TCGA-A8-A09R-01Z-00-DX1.392580F3-0CE5-4EDB-91CF-814AAD0DB649	7d404664-de0a-4e4f-8237-67e1d1620433
TCGA-A8-A09T	A8	breast	positive				TCGA-A8-A09T-01Z-00-DX1.4183BBA4-AF11-4602-9EC2-35083C34A393	ae62c084-6ae3-401f-bb42-2c55506889f7
TCGA-A8-A09V	A8	breast	positive				TCGA-A8-A09V-01Z-00-DX1.2D6731CA-5712-4EB8-8602-E53301BF4238	08f09adc-95ba-491a-9f4d-d01fd9787b6f
TCGA-A8-A09W	A8	breast	positive				TCGA-A8-A09W-01Z-00-DX1.BF33B0F9-5786-4682-B59E-DCBD33D7BB03	a0a19584-3a8a-4005-b050-fb31ee60737d
TCGA-A8-A09Z	A8	breast	positive				TCGA-A8-A09Z-01Z-00-DX1.D56497BE-5099-4537-9600-60F3213F7BF5	a7198215-da09-4378-9b33-7bf510a02342
TCGA-A8-A0A1	A8	breast	positive				TCGA-A8-A0A1-01Z-00-DX1.CA64E221-E2A8-42B5-B611-25B9FE5FB0B0	4b7aa28d-2cc7-4fac-a789-21a18926917e
TCGA-A8-A0A2	A8	breast	positive				TCGA-A8-A0A2-01Z-00-DX1.47BCDF13-1065-466A-B7CB-F91F5EAD7D91	f5861718-0a71-4ae0-af55-c0e5e93ab996
TCGA-A8-A0A4	A8	breast	positive				TCGA-A8-A0A4-01Z-00-DX1.06C38F98-F34B-49F0-AFB5-7F0086188346	aa620e51-58be-41aa-91c0-d944c5e8c09e
TCGA-A8-A0A9	A8	breast	positive				TCGA-A8-A0A9-01Z-00-DX1.16524DDD-539D-4E47-9A8F-1B910D4FEC2D	d1b0e00d-de54-41d2-9f09-8f4461440682
TCGA-A8-A0AB	A8	breast	positive				TCGA-A8-A0AB-01Z-00-DX1.103ED338-A0F9-403B-A10C-49840BD60EB8	763a8540-c78d-4718-96ff-d2c926cf5390
TCGA-A8-A0AD	A8	breast	positive				TCGA-A8-A0AD-01Z-00-DX1.A831FB53-7605-4138-9341-6BBCA284441C	71157352-e984-4455-b5b0-7fbd90a150e4
TCGA-AC-A23C	AC	breast	positive				TCGA-AC-A23C-01Z-00-DX1.0E67C785-83D3-49AF-B600-FB5B909AE6ED	d2d43332-6848-4e05-908a-9b8095d4aedf
TCGA-AC-A23E	AC	breast	positive				TCGA-AC-A23E-01Z-00-DX1.F12A5A87-72CF-42F8-A6EC-8E7FAD80B1F7	73c4e299-8b32-4dc0-b83d-d1f45d78e1b4
TCGA-AC-A23G	AC	breast	positive				TCGA-AC-A23G-01Z-00-DX1.2F0326F7-6B77-4B3F-B4FA-59ADB785AA07	2449ff02-6925-4f25-9074-7c5fbeab0bd2
TCGA-AC-A23H	AC	breast	positive				TCGA-AC-A23H-01Z-00-DX1.8E0AE339-1047-4CA5-BFC5-37A3B10FD8B5	ac76ef0e-eab9-4568-ad64-dd9e17a2103a
TCGA-AC-A2B8	AC	breast	positive				TCGA-AC-A2B8-01Z-00-DX1.14F3A9B2-1382-436A-B53C-92FC8495AD48	1d5bedeb-6a05-4a09-b4de-d16ef67f6ff8
TCGA-AC-A2BM	AC	breast	positive				TCGA-AC-A2BM-01Z-00-DX1.162A9FA9-6E61-48BF-B0A5-C6C7640ABD9B	fcc84daa-5e54-4773-88a8-aa76727ffb6c
TCGA-AC-A2FB	AC	breast	positive				TCGA-AC-A2FB-01Z-00-DX1.A4D93E32-BBD7-45E4-8ACF-3724B059ECBC	8aecf9c0-9777-4ed3-b5cc-c857a0291b6c
TCGA-AC-A2FE	AC	breast	positive				TCGA-AC-A2FE-01Z-00-DX1.C036AE58-3C0D-4DBF-B658-296D03FD6701	e4d01348-8271-46e5-ada0-832e9656809e
TCGA-AC-A2FF	AC	breast	positive				TCGA-AC-A2FF-01Z-00-DX1.012DAC86-E05C-44FA-81C2-FE4C754F409C	cf21a217-2920-4a14-aa84-477a0823f904
TCGA-AC-A2FG	AC	breast	positive				TCGA-AC-A2FG-01Z-00-DX1.0F13DE40-9F7A-42C6-AB3D-02E8521B690A	c7e7f3e0-ce33-457c-ab39-f50447427093
TCGA-AC-A2FK	AC	breast	positive				TCGA-AC-A2FK-01Z-00-DX1.033F3C27-9860-4EF3-9330-37DE5EC45724	f51678fd-cccb-411c-9b44-85b998a87c77
TCGA-AC-A2FO	AC	breast	positive				TCGA-AC-A2FO-01Z-00-DX1.46929316-D7ED-4D69-B068-409BFFBCEC4D	79a71782-0a93-4ef1-bb83-67cf38123008
TCGA-AC-A2QI	AC	breast	positive				TCGA-AC-A2QI-01Z-00-DX1.977549F4-D866-4465-85FB-5C916282A488	152afa99-38e4-4e90-b030-3294f0730608
TCGA-AC-A3BB	AC	breast	positive				TCGA-AC-A3BB-01Z-00-DX1.CE889249-2A5E-44DA-B04E-746BE82CD805	00ab866f-a0a3-44c0-ad14-c9dc833239a7
TCGA-AC-A3EH	AC	breast	positive				TCGA-AC-A3EH-01Z-00-DX1.30160436-4DE9-4F99-87E2-214E3CA47289	4a2f9d4a-6430-49d5-bafc-4f965fd4f5e9
TCGA-AC-A3HN	AC	breast	positive				TCGA-AC-A3HN-01Z-00-DX1.1AA71B9B-1B61-41A9-91CF-B7649DEC189E	c30133b9-3e6a-44b4-812f-a003e698225c
TCGA-AC-A3OD	AC	breast	positive				TCGA-AC-A3OD-01Z-00-DX1.E19B311B-BAB1-4CE8-9421-B49D5BE4537E	c860c1d9-fc0a-427d-95fa-e29887408280
TCGA-AC-A3QP	AC	breast	positive				TCGA-AC-A3QP-01Z-00-DX1.4B97E53E-1069-40C5-A062-C988663B37DD	9f900ed4-6c37-4958-bf26-5a18958659b0
TCGA-AC-A3QQ	AC	breast	positive				TCGA-AC-A3QQ-01Z-00-DX1.86463263-AB12-49FB-8967-D5FD1F7D221A	2909f226-c635-46ff-b105-4a902bb89736
TCGA-AC-A3TM	AC	breast	positive				TCGA-AC-A3TM-01Z-00-DX1.4421EE37-A2CC-4638-AC44-9C26CB09FDC1	48e4cb11-d63e-46b5-9999-f9e1e7b7ce21
TCGA-AC-A3TN	AC	breast	positive				TCGA-AC-A3TN-01Z-00-DX1.F00E81C7-0CA2-49E8-A30F-DE423538E93C	e3508686-d808-4995-a35c-4e41c2b4f601
TCGA-AC-A3W5	AC	breast	positive				TCGA-AC-A3W5-01Z-00-DX1.522F702C-776E-45F1-84D3-1648DF04137C	0fa12edb-9b16-4ba2-ae3c-929b93d5dcb8
TCGA-AC-A3W6	AC	breast	positive				TCGA-AC-A3W6-01Z-00-DX1.88CC534C-F032-4E5D-9CC4-4BB50AA46880	173fe048-972a-4b9d-888a-0ac0b970f13c
TCGA-AC-A3W7	AC	breast	positive				TCGA-AC-A3W7-01Z-00-DX1.189BB448-ECBA-4042-8A35-4B787271E8FE	bd7a83d4-fa56-4b66-bc31-8f0640bd1738
TCGA-AC-A3YI	AC	breast	positive				TCGA-AC-A3YI-01Z-00-DX1.321C0A32-ABF9-48ED-8071-C6B1774E9F7B	3d7fe3ad-45fd-4def-8c5b-6ec117e2c556
TCGA-AC-A3YJ	AC	breast	positive				TCGA-AC-A3YJ-01Z-00-DX1.8E665F69-FD8C-419A-871F-3AEE2E5A3A60	c58e722f-d56e-493a-94bc-8236f060b6a3
TCGA-AC-A4ZE	AC	breast	positive				TCGA-AC-A4ZE-01Z-00-DX1.A9BB4DBC-4314-4A77-AA1C-0882DBC370F1	129b8ca3-6c27-4e4c-82bd-b1eb6cfb3868
TCGA-AC-A5EH	AC	breast	positive				TCGA-AC-A5EH-01Z-00-DX1.DF59B26B-379F-4047-B7AE-4493810D30A0	6fe353a0-4a1c-463e-bfd6-c7a43323ca01
TCGA-AC-A5XS	AC	breast	positive				TCGA-AC-A5XS-01Z-00-DX1.E5F2481E-9314-4B20-84B7-370EF82AF4BB	1b88990d-0a22-4d5e-ad32-68105ab4b597
TCGA-AC-A5XU	AC	breast	positive				TCGA-AC-A5XU-01Z-00-DX1.1AEEFAAF-0906-4086-8022-13B689FAB9F5	032fc1ed-c515-4b26-a229-f67c1eb6fdc3
TCGA-AC-A62V	AC	breast	positive				TCGA-AC-A62V-01Z-00-DX1.2D8994FD-58B8-43C1-B99D-AA964E7DFD60	2b5c424a-e8d9-4412-b612-e3adcf98dffd
TCGA-AC-A62X	AC	breast	positive				TCGA-AC-A62X-01Z-00-DX1.36FDC9AA-4EBE-40E6-92C2-8471049171A4	64f0ea06-7264-4b5d-a904-5e69aa2b2f79
TCGA-AC-A62Y	AC	breast	positive				TCGA-AC-A62Y-01Z-00-DX1.5075F4DA-488C-40AD-BD73-6DE8953E1864	66abb7db-df62-42a3-8213-68715ddfc7ee
TCGA-AC-A6IV	AC	breast	positive				TCGA-AC-A6IV-01Z-00-DX1.DA4F4B9F-9070-4B3A-996F-311E0A989FFB	d21dd1dc-d492-40ce-a726-ee6477507e02
TCGA-AC-A6IX	AC	breast	positive				TCGA-AC-A6IX-01Z-00-DX1.45B63C4F-9DC3-4CED-9DF9-0F86E647BEA3	c902da50-cb28-46ee-9e4d-0f047fe466f2
TCGA-AC-A6NO	AC	breast	positive				TCGA-AC-A6NO-01Z-00-DX1.61B7F48C-6D6E-4C1B-B236-DD130ECBDA9D	78479de9-a0b9-448d-b277-b5315fc72b8c
TCGA-AC-A7VB	AC	breast	positive				TCGA-AC-A7VB-01Z-00-DX1.62D7FDB3-280D-43B2-92EA-AB810384B0B7	7902458a-29d8-486a-8f6f-957e3ef90d3c
TCGA-AC-A8OP	AC	breast	positive				TCGA-AC-A8OP-01Z-00-DX1.A2AF501D-7DCD-4BE7-93A4-EBCAF0C0D54E	997dbd8f-9f16-4fc2-8627-d29ee0d74ebe
TCGA-AC-A8OR	AC	breast	positive				TCGA-AC-A8OR-01Z-00-DX1.C9A35592-1E73-40D4-834A-46E3471D84A3	f053e41e-7088-441b-9df6-afac7f4454fe
TCGA-AC-A8OS	AC	breast	positive				TCGA-AC-A8OS-01Z-00-DX1.3FD44846-8BD2-4A7A-9A87-8D3D29C25F60	74b8a067-e473-4c4a-8a87-f4905649dfea
TCGA-AN-A03Y	AN	breast	positive				TCGA-AN-A03Y-01Z-00-DX1.074C48E5-ED69-40AE-8709-444898122BF4	37ba294f-5f1a-4131-8c34-52d774ffb0ec
TCGA-AN-A041	AN	breast	positive				TCGA-AN-A041-01Z-00-DX1.96D3628B-FB6E-4A41-A5E8-8896B0657F1C	166bc4ec-5ac5-4b32-bb50-b0f8be595ad9
TCGA-AN-A046	AN	breast	positive				TCGA-AN-A046-01Z-00-DX1.C529B94F-AFE3-4701-BC98-5D6EDF7B82C0	5a69a438-d7b2-40fa-afc1-0d02de55ee02
TCGA-AN-A0AJ	AN	breast	positive				TCGA-AN-A0AJ-01Z-00-DX1.74EE47B0-FE27-44CF-9355-C738DE1BD017	42feb225-ca44-40f9-979a-6fd4cdf3d2a0
TCGA-AN-A0AK	AN	breast	positive				TCGA-AN-A0AK-01Z-00-DX1.4B410152-8588-4000-870A-B31B21161015	70ff19c8-4c49-410f-a109-17a3e844af09
TCGA-AN-A0AM	AN	breast	positive				TCGA-AN-A0AM-01Z-00-DX1.169CE39A-DD54-46D8-8D03-60B69A473CDB	2ef324e9-8032-4b1c-9552-60e892285f85
TCGA-AN-A0AS	AN	breast	positive				TCGA-AN-A0AS-01Z-00-DX1.51E551E9-E5F4-4C94-9B25-71DA41109E92	e10baff9-64e1-4870-99bd-3935521b535e
TCGA-AN-A0FD	AN	breast	positive				TCGA-AN-A0FD-01Z-00-DX1.8970DBBA-7D43-4C2E-B14A-6D21F1EF3425	21bfc4ae-417c-4603-983b-85a4ae2e92a7
TCGA-AN-A0FF	AN	breast	positive				TCGA-AN-A0FF-01Z-00-DX1.A23982C3-E0EB-4DB2-84EE-26E0005E3F66	7709738b-ba8e-4b20-9175-5db9b5c28556
TCGA-AN-A0FJ	AN	breast	positive				TCGA-AN-A0FJ-01Z-00-DX1.97B60767-916E-4938-9D0B-E6C0FE1CB3FC	60939ab4-769e-4a19-813b-84e1af34e271
TCGA-AN-A0FK	AN	breast	positive				TCGA-AN-A0FK-01Z-00-DX1.8966A1D5-CE3A-4B08-A1F6-E613BEB1ABD1	d2e712b6-a083-484e-bbc5-425c67c0f8c0
TCGA-AN-A0FN	AN	breast	positive				TCGA-AN-A0FN-01Z-00-DX1.CAA3C2D0-7E74-48E5-ACB7-487434C7AAD2	fe780eea-1475-4113-b59e-8b1d8742c995
TCGA-AN-A0FS	AN	breast	positive				TCGA-AN-A0FS-01Z-00-DX1.104368C2-28DA-4E43-8B27-78336AD5ABC8	13078574-0f19-4851-a085-493e7f95f59d
TCGA-AN-A0FT	AN	breast	positive				TCGA-AN-A0FT-01Z-00-DX1.6F263AB3-FB1D-4056-AEC2-4F163017324F	bbc64b90-9cd1-4ca6-81e4-560275c073f3
TCGA-AN-A0FW	AN	breast	positive				TCGA-AN-A0FW-01Z-00-DX1.5EEDFC71-6ABE-4189-8C45-2127403A8F04	49c5b906-9283-468b-919c-3e13ca9a6e88
TCGA-AN-A0FY	AN	breast	positive				TCGA-AN-A0FY-01Z-00-DX1.25F5E2A1-F92C-4FE1-BD90-0CDDE50DC066	69d5e645-5bb4-42b9-b79c-bca533c2baef
TCGA-AN-A0FZ	AN	breast	positive				TCGA-AN-A0FZ-01Z-00-DX1.9555AF11-3A0D-4FE3-AE91-09DA77B175CA	2be609ad-4469-412b-a872-c0047698736d
TCGA-AN-A0XL	AN	breast	positive				TCGA-AN-A0XL-01Z-00-DX1.E90AA056-51DC-4A6B-96EB-A0B707496912	d6617738-749e-4050-9fc7-ea52c34caf5f
TCGA-AN-A0XO	AN	breast	positive				TCGA-AN-A0XO-01Z-00-DX1.204E554E-B1A8-41AD-8E39-62484DF4E3CD	21066ca2-c9b6-4815-986f-e6182ca52112
TCGA-AN-A0XP	AN	breast	positive				TCGA-AN-A0XP-01Z-00-DX1.A4EE3970-5C1F-482E-9AED-F1E3C52A776F	9132985f-ecd8-4a67-ba7b-63902801fba6
TCGA-AN-A0XT	AN	breast	positive				TCGA-AN-A0XT-01Z-00-DX1.882AF4CE-62A1-4808-9B4B-780066E5E602	1c987569-802c-481c-a440-ca27a4098d3d
TCGA-AO-A03L	AO	breast	positive				TCGA-AO-A03L-01Z-00-DX1.DE6561A9-E6B8-4BF0-AAA8-F91C87A66037	67f9ed91-0f42-470f-ab83-4d91a77bf20e
TCGA-AO-A03M	AO	breast	positive				TCGA-AO-A03M-01Z-00-DX1.9998A9A0-D0A6-48FC-80FB-AE597CB9E8AA	d6243a44-5912-4eb7-92e7-113f99b8b0bb
TCGA-AO-A03N	AO	breast	positive				TCGA-AO-A03N-01Z-00-DX1.79A8816D-961F-4D79-90B4-341919297A90	9c3e5524-87f6-4f16-8fdd-582d4dd4343c
TCGA-AO-A03O	AO	breast	positive				TCGA-AO-A03O-01Z-00-DX1.054BBC89-69F4-4311-814D-E343472CD2C0	e950eb65-34a4-4ded-bbed-88454bfad110
TCGA-AO-A03P	AO	breast	positive				TCGA-AO-A03P-01Z-00-DX1.D34DA321-D8E3-4D68-BCE2-4A8B72B3D0AE	bcc8c841-d65a-4ccb-bf9e-510a8a51a028
TCGA-AO-A03R	AO	breast	positive				TCGA-AO-A03R-01Z-00-DX1.DC317201-7F22-4C4A-86A5-ED82C37757C8	57b7a966-ab1a-4168-bbd1-ad8788383f3c
TCGA-AO-A03T	AO	breast	positive				TCGA-AO-A03T-01Z-00-DX1.8B75E203-6DC8-4AC9-A256-6FCB818DA0DD	d40c33af-4435-4119-9fa1-d1c7176be1b8
TCGA-AO-A03V	AO	breast	positive				TCGA-AO-A03V-01Z-00-DX1.52EBCB72-0C65-4E67-B9BB-DA15494327DE	ce7195d4-4e8a-4920-87ea-03480b8d26fc
TCGA-AO-A0J3	AO	breast	positive				TCGA-AO-A0J3-01Z-00-DX1.8F28BFC8-D37E-425F-A9E3-4C23F083237C	ce3d8985-e19b-44c7-9576-98a93d5b0a0a
TCGA-AO-A0J5	AO	breast	positive				TCGA-AO-A0J5-01Z-00-DX1.20C14D0C-1A74-4FE9-A5E6-BDDCB8DE7714	01dbcd23-40da-4f7e-9c48-8cdf11724863
TCGA-AO-A0J7	AO	breast	positive				TCGA-AO-A0J7-01Z-00-DX1.DBA7BA24-CEEF-4636-87BB-D12D8DF016A3	8de9ae1f-f0e4-4bbc-ba5b-d767c830f0cb
TCGA-AO-A0J8	AO	breast	positive				TCGA-AO-A0J8-01Z-00-DX1.9BDD4BDE-2A07-4E0C-B146-87365CA9DE3A	6c63fe37-091e-41e0-91b5-865183917a12
TCGA-AO-A0J9	AO	breast	positive				TCGA-AO-A0J9-01Z-00-DX1.E37C342B-9B6A-4BEE-B064-A82C3579CC66	91f55a25-ae69-4c98-8b31-326b50ecdb26
TCGA-AO-A0JA	AO	breast	positive				TCGA-AO-A0JA-01Z-00-DX1.E3DDBAAF-6FFA-40BE-83FF-942857CFED5D	a1ec9d1d-da82-4814-915b-bef1f6a3a3a8
TCGA-AO-A0JB	AO	breast	positive				TCGA-AO-A0JB-01Z-00-DX1.250FE098-345B-4981-9236-0519E1C9058E	b1e64f03-c419-421e-b801-2439bace5ad5
TCGA-AO-A0JC	AO	breast	positive				TCGA-AO-A0JC-01Z-00-DX1.C8DD421B-9799-4FE7-9224-5EAC6ED1028E	bafa044b-e523-428c-8f23-87fea53662ab
TCGA-AO-A0JD	AO	breast	positive				TCGA-AO-A0JD-01Z-00-DX1.52E3DCE8-32E3-45C0-AB54-7FA0A2F3F722	36fc54d9-317b-4c1c-ae55-09acaa86ddf4
TCGA-AO-A0JF	AO	breast	positive				TCGA-AO-A0JF-01Z-00-DX1.3277D13C-F257-4D4C-AB5C-BEBA2E1A63D8	f8e9184a-8ef3-4d3b-b08b-f65218178a2b
TCGA-AO-A0JG	AO	breast	positive				TCGA-AO-A0JG-01Z-00-DX1.FA785D56-B4FF-4CC3-A631-5C748E8E0558	c3658f7f-b174-4971-9a27-271d16a48669
TCGA-AO-A0JI	AO	breast	positive				TCGA-AO-A0JI-01Z-00-DX1.4DCDA545-B7E3-49DF-AB10-963E84BEB105	8cb31f94-6d73-43fe-9daf-9b74d6720891
TCGA-AO-A0JJ	AO	breast	positive				TCGA-AO-A0JJ-01Z-00-DX1.D5B636F5-1B47-4033-9938-9DC8CD48CEE9	2bcd4629-f31a-4bee-a7ff-aa9663b0c2c5
TCGA-AO-A0JM	AO	breast	positive				TCGA-AO-A0JM-01Z-00-DX1.94E75EFD-E5F5-4DF8-93A0-ED94CB4D203A	6e0aa823-3645-4de8-9c13-6cf2f5a8796a
TCGA-AO-A125	AO	breast	positive				TCGA-AO-A125-01Z-00-DX1.DFC45CE1-5D81-4C2B-9281-60E2F146DDB6	a0d9db74-132d-40c0-8272-49e175f58562
TCGA-AO-A126	AO	breast	positive				TCGA-AO-A126-01Z-00-DX1.D9D6AA15-32F0-44BD-AF30-36191784FFA2	8e659845-8289-4db4-a489-a637780a7950
TCGA-AO-A12A	AO	breast	positive				TCGA-AO-A12A-01Z-00-DX1.4E9609A7-9AAD-40A8-8344-8369DF998006	86538d07-4a39-4c65-80fa-3e530660eb46
TCGA-AO-A12B	AO	breast	positive				TCGA-AO-A12B-01Z-00-DX1.B215230B-5FF7-4B0A-9C1E-5F1658534B11	fee53d03-efed-47eb-b261-cb5571715795
TCGA-AO-A12C	AO	breast	positive				TCGA-AO-A12C-01Z-00-DX1.F4105027-FA10-48AF-BA8F-C7A0181C4A1D	3aacd70c-7e8a-4029-85fa-034ae6a468b9
TCGA-AO-A12G	AO	breast	positive				TCGA-AO-A12G-01Z-00-DX1.1C37E1FE-CF36-4570-A864-3813B8ADBA36	ee4c4ee9-fe59-44e3-8b77-70dfffada8b0
TCGA-AO-A12H	AO	breast	positive				TCGA-AO-A12H-01Z-00-DX1.C6CCBD9D-FB41-4F6C-84FB-A43E0A77E696	fdabd162-55db-4ef5-99e6-f3e2b1c4eb6a
TCGA-AO-A1KO	AO	breast	positive				TCGA-AO-A1KO-01Z-00-DX1.EEB5E0A0-92B2-42CD-9F7A-00E9250B561F	03a7acd9-178a-4165-9588-fa63e46f3387
TCGA-AO-A1KP	AO	breast	positive				TCGA-AO-A1KP-01Z-00-DX1.612442AB-24E2-489B-9838-7CEE82BCD605	740ca607-1ba6-4ba2-95c8-913cb5b071f6
TCGA-AO-A1KQ	AO	breast	positive				TCGA-AO-A1KQ-01Z-00-DX1.CAB7D9A5-7030-4A33-BE51-9B04D67A7676	ed71bea3-384c-4eb3-a2d7-37c21e9e4265
TCGA-AO-A1KS	AO	breast	positive				TCGA-AO-A1KS-01Z-00-DX1.349F9BCA-C9F0-43B4-BA6A-D20039E1C720	7ce663cf-1b09-41a6-bcd8-8f7737e1fc9e
TCGA-AO-A1KT	AO	breast	positive				TCGA-AO-A1KT-01Z-00-DX1.47878910-4359-4795-B0BB-FAC147C8D932	870057a9-663c-432a-8c07-4af77e6ca31c
TCGA-AQ-A04H	AQ	breast	positive				TCGA-AQ-A04H-01Z-00-DX1.5AC1E459-EF27-401D-98FD-0AC16559AF17	85ea6f78-7905-49de-a610-85231bc35686
TCGA-AQ-A04L	AQ	breast	positive				TCGA-AQ-A04L-01Z-00-DX1.F35BF4DD-896A-43C2-8DA6-C67945C003BE	47040c7b-316f-49dd-998f-938206d97684
TCGA-AQ-A0Y5	AQ	breast	positive				TCGA-AQ-A0Y5-01Z-00-DX1.f68f5b49-30fa-4fb6-bec6-5da9f6809d02	3631967b-07b8-4275-92fb-6f66abe465ec
TCGA-AQ-A54O	AQ	breast	positive				TCGA-AQ-A54O-01Z-00-DX1.85AB0AC4-47BB-4CD8-B7FB-5928108864AC	d4417a2e-9a41-4ea5-a5d5-06da7a37c66a
TCGA-AQ-A7U7	AQ	breast	positive				TCGA-AQ-A7U7-01Z-00-DX1.AB5629A1-399E-402B-AD3D-DAF9F97D8300	2481fb53-2c2b-42d0-b752-75cb5947ed98
TCGA-AR-A0TP	AR	breast	positive				TCGA-AR-A0TP-01Z-00-DX1.58E6A3A6-D1D7-4AE5-87A5-E823F04CBB2F	f9415b74-ee9c-4e63-8deb-5fb8766256f8
TCGA-AR-A0TQ	AR	breast	positive				TCGA-AR-A0TQ-01Z-00-DX1.2BEA298C-6B3D-4133-ADBC-769E62CEFFA0	069a8f13-04e2-41c7-ab64-90a465c7c4bc
TCGA-AR-A0TR	AR	breast	positive				TCGA-AR-A0TR-01Z-00-DX1.BBCE653F-7DD0-4830-BAD3-C06207A93853	fa83738a-c9f2-433e-9050-54d0e90e3092
TCGA-AR-A0TT	AR	breast	positive				TCGA-AR-A0TT-01Z-00-DX1.127C2A4F-62AC-4E83-99DB-13519BD2949D	d96d0ecd-dfa0-44df-8741-166d3a304c01
TCGA-AR-A0TV	AR	breast	positive				TCGA-AR-A0TV-01Z-00-DX1.29AE9996-E73A-41F8-BCC9-23DEDCA5A7AC	824a50be-c16f-496f-bf51-7f37f5bc1bb7
TCGA-AR-A0TW	AR	breast	positive				TCGA-AR-A0TW-01Z-00-DX1.0C1EAE07-6BA6-4908-89E1-0133F3640174	db730e4d-857f-46e1-a1f4-d15daacfa969
TCGA-AR-A0TX	AR	breast	positive				TCGA-AR-A0TX-01Z-00-DX1.5BEA4E65-8CEC-49B2-9F29-DBE53E8ED46E	1b4fc678-eb7a-46e8-aa8e-c0a6c8fc6c84
TCGA-AR-A0TY	AR	breast	positive				TCGA-AR-A0TY-01Z-00-DX1.089EB6B4-9921-441D-84F3-C64C97AFC3B4	035f4d0d-78f8-4df0-94a2-112922f584a8
TCGA-AR-A0TZ	AR	breast	positive				TCGA-AR-A0TZ-01Z-00-DX1.2D58BE38-03F6-4310-8E06-F1A523FB0904	86867852-64fe-43e6-894d-b53b146c3518
TCGA-AR-A0U2	AR	breast	positive				TCGA-AR-A0U2-01Z-00-DX1.03E2ADD9-F20F-44DA-93D1-D10BBD3844A5	f554759b-e293-45f5-be85-34a561e36027
TCGA-AR-A0U3	AR	breast	positive				TCGA-AR-A0U3-01Z-00-DX1.9BB87F9D-459F-4A18-B591-29822EA5AE18	67c1649d-a677-453e-b731-89a08b4f8798
TCGA-AR-A1AH	AR	breast	positive				TCGA-AR-A1AH-01Z-00-DX1.5D5D7774-77BB-4EA0-9E8E-A8D28F70A575	e6ab1786-2cf7-4346-900b-54b9d87199b8
TCGA-AR-A1AJ	AR	breast	positive				TCGA-AR-A1AJ-01Z-00-DX1.34B9FCF0-74D8-4328-9B5A-698AD57EDA85	787730b7-c174-4241-a8f7-abb69d971df4
TCGA-AR-A1AK	AR	breast	positive				TCGA-AR-A1AK-01Z-00-DX1.0AFFA0B5-D1A6-43E9-892A-7CB16A79E5F9	bffe8eaa-c251-4ff3-b7c3-cf98d692b4b9
TCGA-AR-A1AL	AR	breast	positive				TCGA-AR-A1AL-01Z-00-DX1.0970370F-6D4B-449A-AF33-76355DD99F91	412e8339-e465-4aea-b2d2-387057978aad
TCGA-AR-A1AM	AR	breast	positive				TCGA-AR-A1AM-01Z-00-DX1.B3F006D9-9386-41E5-B0B1-B0832EE104A0	3b176f0f-3fb7-4204-bc71-e6e169ee9583
TCGA-AR-A1AN	AR	breast	positive				TCGA-AR-A1AN-01Z-00-DX1.1118F9FE-6DF2-4496-B102-D3A10D332EC0	465c44ea-fe8c-405e-8e21-c593b009d374
TCGA-AR-A1AP	AR	breast	positive				TCGA-AR-A1AP-01Z-00-DX1.F163EED5-0385-41AA-BA35-54E4910CD99E	20ceea6c-99f3-4053-ae49-6da60d3526c1
TCGA-AR-A1AS	AR	breast	positive				TCGA-AR-A1AS-01Z-00-DX1.72979519-0A90-42AD-9F23-1991F75C8CE7	d68ac421-d467-43eb-9d94-ca2db1bef4ae
TCGA-AR-A1AT	AR	breast	positive				TCGA-AR-A1AT-01Z-00-DX1.6ED69002-2CC1-4AD4-9573-B245D7C2D060	2ae908e6-e9a4-4d4e-a527-656c03b241a1
TCGA-AR-A1AU	AR	breast	positive				TCGA-AR-A1AU-01Z-00-DX1.F06647D1-E5A3-46FE-8537-01A10A08A4EC	a76d99dd-cd22-4dc1-a0b4-9631e465d2b2
TCGA-AR-A1AV	AR	breast	positive				TCGA-AR-A1AV-01Z-00-DX1.93698893-7C5C-44C1-A488-ED358D523693	a3949b00-f880-4a9d-9ad9-791c11518ddc
TCGA-AR-A1AW	AR	breast	positive				TCGA-AR-A1AW-01Z-00-DX1.E527CA46-D83F-4055-8C7E-AEFEF13C1E29	5c1216f3-19ec-4d3c-9bb0-9bd740b79f62
TCGA-AR-A1AX	AR	breast	positive				TCGA-AR-A1AX-01Z-00-DX1.2389D54F-545E-499E-B392-DD731834460A	baf6eef1-9c9e-4022-b19d-c1f1e438ed93
TCGA-AR-A24H	AR	breast	positive				TCGA-AR-A24H-01Z-00-DX1.5CFC7E16-3F38-4531-968C-A4E4C9D00659	1afd191c-3f03-4d03-8950-6ea25f16297d
TCGA-AR-A24K	AR	breast	positive				TCGA-AR-A24K-01Z-00-DX1.3A56BAEC-484E-4F9B-BCB4-360ABF6DDB4B	1d203edb-f167-4684-ab43-e4edfb3e95ff
TCGA-AR-A24L	AR	breast	positive				TCGA-AR-A24L-01Z-00-DX1.218A0AE1-D070-4A16-A277-31185F10724D	06d5917c-06d2-41ec-80f5-511d4d27b82d
TCGA-AR-A24M	AR	breast	positive				TCGA-AR-A24M-01Z-00-DX1.D81F1BDF-00DD-42A3-AFFE-55655A877213	4c67c9d0-9274-4a4e-9966-baec9841c77f
TCGA-AR-A24N	AR	breast	positive				TCGA-AR-A24N-01Z-00-DX1.563E9160-9E09-4E3F-8CE9-FFED0AA52927	01ed7393-c0a8-4958-9ad9-9beb47221a54
TCGA-AR-A24O	AR	breast	positive				TCGA-AR-A24O-01Z-00-DX1.04EFBAC8-7A4A-4005-890C-5CC3E1C67DBD	4071558e-3697-4cc1-af45-87873ab4e389
TCGA-AR-A24P	AR	breast	positive				TCGA-AR-A24P-01Z-00-DX1.08BE8830-C55E-4E2B-9378-371A670C75FD	9828367e-9ee3-48ff-ad33-b2842f8f120e
TCGA-AR-A24Q	AR	breast	positive				TCGA-AR-A24Q-01Z-00-DX1.69DC7E35-DC0D-4F20-88DA-04C25F28628C	7a57f6ca-7b02-4eed-8709-036fbcb5746e
TCGA-AR-A24R	AR	breast	positive				TCGA-AR-A24R-01Z-00-DX1.47D79205-63E7-43E6-A513-2CD10DFA53C9	fc3719f4-a048-45f2-9673-44b7b465a32b
TCGA-AR-A24S	AR	breast	positive				TCGA-AR-A24S-01Z-00-DX1.317C3B19-0D0F-4315-AC2D-C741F09DD775	b7a83dd7-c3b5-471c-8c44-355e45fbc00e
TCGA-AR-A24T	AR	breast	positive				TCGA-AR-A24T-01Z-00-DX1.3B325D54-38EC-4E16-BDE1-628894CC15AA	f742e4dc-011b-43f9-a675-b3864037f2c0
TCGA-AR-A24V	AR	breast	positive				TCGA-AR-A24V-01Z-00-DX1.E749C2FE-E26B-4306-80B4-8269EEB23270	aa37e0b3-0986-4ba1-8416-b2fcbe40d3ec
TCGA-AR-A24W	AR	breast	positive				TCGA-AR-A24W-01Z-00-DX1.0663B4A3-6475-4981-91F0-20D2C79CBF89	209243cb-ac24-43ec-8fa0-e1f6cdc97b7f
TCGA-AR-A24X	AR	breast	positive				TCGA-AR-A24X-01Z-00-DX1.304BF142-B01A-4AE9-B98C-FB3DE3BEAE57	cd497e77-9c1c-463f-a2e4-7d090778bd81
TCGA-AR-A24Z	AR	breast	positive				TCGA-AR-A24Z-01Z-00-DX1.C88AFF18-A8E4-426A-BEA3-70566DE39C46	fb49bd4a-63e7-472d-9ff6-b297c46e43cf
TCGA-AR-A250	AR	breast	positive				TCGA-AR-A250-01Z-00-DX1.572A2F73-6BF5-4932-BFEF-4B8904755ACF	919bff06-43b7-447a-ad9f-85854b0f72fc
TCGA-AR-A251	AR	breast	positive				TCGA-AR-A251-01Z-00-DX1.E91E357A-3AD4-4F79-A698-05F0B21A37EC	0760cc7a-614b-4c00-acc0-6826c028ffe5
TCGA-AR-A252	AR	breast	positive				TCGA-AR-A252-01Z-00-DX1.2E7EE069-A0B8-489B-A2F0-3175FB58F468	0f9b1064-79be-4f8e-a548-2da38b227843
TCGA-AR-A254	AR	breast	positive				TCGA-AR-A254-01Z-00-DX1.EA5CD008-1106-41EC-998A-04EF08EEEC9D	d8613b7b-5c56-4607-bf19-3f2d9ec333e1
TCGA-AR-A255	AR	breast	positive				TCGA-AR-A255-01Z-00-DX1.E67C081D-50C9-451C-814B-F097B2671300	08a55811-3ec5-4bdc-af77-7ce3f086250d
TCGA-AR-A2LE	AR	breast	positive				TCGA-AR-A2LE-01Z-00-DX1.E8E1FC5C-9A4A-463F-81D7-E9A8AF43EAD9	8c667a14-8abb-4398-933b-3f85ae68ef60
TCGA-AR-A2LJ	AR	breast	positive				TCGA-AR-A2LJ-01Z-00-DX1.9D6257FA-2767-4640-9252-9BE18BD9D158	1b008f74-790b-466b-b63b-cdb7b6de7eca
TCGA-AR-A2LK	AR	breast	positive				TCGA-AR-A2LK-01Z-00-DX1.FBD59C38-CD4E-4C22-BC74-A57C192A9BBC	fae3ca6e-a673-47a4-97d8-7e9daeaf2115
TCGA-AR-A2LL	AR	breast	positive				TCGA-AR-A2LL-01Z-00-DX1.F0AF890C-2B34-4758-A929-58AAFF593EC5	a22eebf5-12f3-42b1-8cd0-07836d45966f
TCGA-AR-A2LM	AR	breast	positive				TCGA-AR-A2LM-01Z-00-DX1.CB64A062-2E35-41F9-97C7-07BB60754799	5032b8ff-1d90-4a03-a094-7bfcfca8bad0
TCGA-AR-A2LN	AR	breast	positive				TCGA-AR-A2LN-01Z-00-DX1.3EF43524-28B8-4326-9356-6BCBC63A1DA8	a51a959b-d70b-4f51-a360-99f7ca48efaa
TCGA-AR-A2LO	AR	breast	positive				TCGA-AR-A2LO-01Z-00-DX1.A8C81E1E-B224-4CF4-83D4-FFB2F51A7002	d06d16c4-180b-49e4-95c5-0e3593d6e51b
TCGA-AR-A2LQ	AR	breast	positive				TCGA-AR-A2LQ-01Z-00-DX1.2F579E62-69A8-40F4-A516-542C7C808628	d94ce09d-f9c2-4580-9119-bc726c595969
TCGA-AR-A5QM	AR	breast	positive				TCGA-AR-A5QM-01Z-00-DX1.A9017CED-FF57-4090-95B9-94DC91854347	bf381f93-5c8e-4854-9700-5917f786a991
TCGA-AR-A5QN	AR	breast	positive				TCGA-AR-A5QN-01Z-00-DX1.BF92AA24-3D44-4FFA-BCC0-CDB934EC3BBC	88e15db1-54ef-43e8-91d6-bb41d9fb3cf1
TCGA-AR-A5QP	AR	breast	positive				TCGA-AR-A5QP-01Z-00-DX1.256FDB13-1F81-42DA-AF6E-8A94835550C1	eccd20fd-f1f1-4d8f-9104-6e28cedb00f2
TCGA-B6-A0I5	B6	breast	positive				TCGA-B6-A0I5-01Z-00-DX1.47A30509-4BA0-4BA5-AD9B-F2C2DB701159	9e4e1b4c-8d44-4bdc-8b9a-272a6c13e7ae
TCGA-B6-A0IA	B6	breast	positive				TCGA-B6-A0IA-01Z-00-DX1.8A868F0A-6CE2-46A7-AF0C-C5FC5D657D86	ec33774e-68a9-4744-a74c-eacdf1538545
TCGA-B6-A0IB	B6	breast	positive				TCGA-B6-A0IB-01Z-00-DX1.BAA1D655-1B80-49E2-B1EB-2ECC83DED989	9e4fbdb7-824d-4ff4-9bb7-83e67be21b6d
TCGA-B6-A0IC	B6	breast	positive				TCGA-B6-A0IC-01Z-00-DX1.60ED7BBF-A448-4E4E-80F9-91527A697588	83e0a65a-cb57-490c-977e-90fe633b1d1a
TCGA-B6-A0IG	B6	breast	positive				TCGA-B6-A0IG-01Z-00-DX1.4238CB6E-0561-49FD-9C49-9B8AEAFC4618	7dd13c9e-e6c9-409e-91b2-6e83ee12246b
TCGA-B6-A0IH	B6	breast	positive				TCGA-B6-A0IH-01Z-00-DX1.3463B12E-D1B0-4FB2-B257-BFD63BA2B6BF	d6b8c999-7086-460c-b766-61d3f79437e9
TCGA-B6-A0IJ	B6	breast	positive				TCGA-B6-A0IJ-01Z-00-DX1.BF2E062F-06DA-4CA8-86C4-36674C035CAA	8883da25-f7d7-4501-bb14-6b9a954721b6
TCGA-B6-A0IM	B6	breast	positive				TCGA-B6-A0IM-01Z-00-DX1.E2CBD42F-D933-4446-BE7C-C2F8B5AFB976	877b5653-c08f-4d59-a9f9-97699bdb38d2
TCGA-B6-A0IN	B6	breast	positive				TCGA-B6-A0IN-01Z-00-DX1.5C1CBEF7-0C4A-4B22-A85B-6F6FD9435573	0995fcc7-47c6-43af-abdb-3a00b960467b
TCGA-B6-A0IO	B6	breast	positive				TCGA-B6-A0IO-01Z-00-DX1.D8898C30-4016-4983-9359-5C1507C01715	5a822fc1-4417-4d6b-8e65-09fd83367503
TCGA-B6-A0IP	B6	breast	positive				TCGA-B6-A0IP-01Z-00-DX1.3723A250-AA4B-4AFE-A692-C1311E9BA268	88cadd2f-1c67-4be7-997e-d3a2d1b04480
TCGA-B6-A0RH	B6	breast	positive				TCGA-B6-A0RH-01Z-00-DX1.33DB5CF9-AC87-435B-A8AF-C4F84BEF15F1	41283902-1b1a-44d7-bc0c-a45b2ccd071c
TCGA-B6-A0RI	B6	breast	positive				TCGA-B6-A0RI-01Z-00-DX1.E39951A4-AC6A-4B07-851B-F35CB86D79AA	e47bd352-9d96-4abd-b673-9d30038d218a
TCGA-B6-A0RL	B6	breast	positive				TCGA-B6-A0RL-01Z-00-DX1.B5B6709B-5F38-4561-A0E7-C78F97B33F22	2407e90a-d2a7-412d-97a5-62fedcece4ff
TCGA-B6-A0RM	B6	breast	positive				TCGA-B6-A0RM-01Z-00-DX1.31DE3E32-7996-4D30-BB5F-72C94409C940	c339bed8-3d9d-4985-a4bd-ae2d3fb17562
TCGA-B6-A0RO	B6	breast	positive				TCGA-B6-A0RO-01Z-00-DX1.3ADBFF05-92CE-41B5-BD49-CB3CE5B74CC9	47ce0c0f-a5df-4a84-b980-b7f4ebbbeb9d
TCGA-B6-A0RP	B6	breast	positive				TCGA-B6-A0RP-01Z-00-DX1.02A55E9D-2AA9-497A-B481-85724EA813AD	c8500806-3f07-4220-bf0b-77a4994b24be
TCGA-B6-A0RQ	B6	breast	positive				TCGA-B6-A0RQ-01Z-00-DX1.68B4F49D-9F81-4501-BC66-0349012077C8	3c86da8b-a37a-43b6-b76f-d83333f5d653
TCGA-B6-A0RV	B6	breast	positive				TCGA-B6-A0RV-01Z-00-DX1.C46C2937-868D-47B7-B9B9-E51F5433BE97	8202b7ec-974a-4d1c-857a-89e90151515b
TCGA-B6-A0WS	B6	breast	positive				TCGA-B6-A0WS-01Z-00-DX1.020ED7BF-9497-4F13-AA07-FE0E839F9A06	7a7acdff-a892-413b-a325-54348e7cab42
TCGA-B6-A0WT	B6	breast	positive				TCGA-B6-A0WT-01Z-00-DX1.7ED21DA2-A3D8-4DCA-9742-963879A658D8	b58e69c3-e152-4a8f-a710-6760547578bc
TCGA-B6-A0WV	B6	breast	positive				TCGA-B6-A0WV-01Z-00-DX1.A8B9E114-A8CF-4389-B47C-2E1B842F7FF9	5ab9bb78-d1ad-430e-9603-ce88d4352a92
TCGA-B6-A0WW	B6	breast	positive				TCGA-B6-A0WW-01Z-00-DX1.64048633-1D1A-4074-8C50-7641159355DB	454d3eb9-ff96-4cd4-9dec-17252819ed13
TCGA-B6-A0WY	B6	breast	positive				TCGA-B6-A0WY-01Z-00-DX1.FA103E02-3BDC-47DC-BA6E-59FCC58866D1	b997c3c7-af51-413c-9a06-e9582bc010e9
TCGA-B6-A0WZ	B6	breast	positive				TCGA-B6-A0WZ-01Z-00-DX1.6CFB236E-36F5-43D6-8DE3-C4ECBD3C14C6	02732da3-5144-4680-b6ee-cb8563125493
TCGA-B6-A0X0	B6	breast	positive				TCGA-B6-A0X0-01Z-00-DX1.5D67D9D5-C2F0-40BE-A661-E25B6A6287A2	f4b618f4-7ef3-4101-baf1-f21530e23775
TCGA-B6-A0X4	B6	breast	positive				TCGA-B6-A0X4-01Z-00-DX1.4B7914DE-3436-4D69-9BC6-F6419D3CC518	42bce75e-5b87-43b8-81bb-b1d3666dcc8b
TCGA-B6-A0X5	B6	breast	positive				TCGA-B6-A0X5-01Z-00-DX1.02A9FF1E-EA20-4F2D-A2BB-427A287DE3FD	47643fe3-83c8-4afb-ae7f-3f494d6dbadf
TCGA-B6-A0X7	B6	breast	positive				TCGA-B6-A0X7-01Z-00-DX1.A2AA8FE9-CF43-434A-AE72-7277D124BD0A	8916ac9c-9949-480c-baf1-fb87310a5e82
TCGA-B6-A1KC	B6	breast	positive				TCGA-B6-A1KC-01Z-00-DX1.4DD3E48B-F434-499F-9FF1-0FFD2883A375	bf54bcf8-8a00-427f-846d-0e4754c21ece
TCGA-B6-A1KI	B6	breast	positive				TCGA-B6-A1KI-01Z-00-DX1.EFAA08A8-02EC-4A9B-AC6B-79BF2DC5A2AA	ded10b7f-e408-4b52-b735-dfc530e6bc5f
TCGA-B6-A2IU	B6	breast	positive				TCGA-B6-A2IU-01Z-00-DX1.3C7DF701-4ED9-4989-AA63-A6B7B105F6EE	111f155e-2330-4f38-afe1-d42838c23ad7
TCGA-BH-A0AU	BH	breast	positive				TCGA-BH-A0AU-01Z-00-DX1.E852F218-B15C-4CF8-8FD0-F284043834C4	499207be-4cec-4a7e-9d37-66b9b3ae833b
TCGA-BH-A0AW	BH	breast	positive				TCGA-BH-A0AW-01Z-00-DX1.9D50A0D2-B103-411C-831E-8520C3D50173	e6fe1a97-4a48-4da4-bb2f-d50e07d7cb45
TCGA-BH-A0AY	BH	breast	positive				TCGA-BH-A0AY-01Z-00-DX1.A1153465-D9B3-4D83-BE85-F2524B071EE5	c38768ed-334f-4575-857f-7b8fef972638
TCGA-BH-A0AZ	BH	breast	positive				TCGA-BH-A0AZ-01Z-00-DX1.E20051E8-DEEF-48E5-B519-40777DDBC96B	fdcfe8e5-34c9-4675-933b-d588a3dd2cb9
TCGA-BH-A0B0	BH	breast	positive				TCGA-BH-A0B0-01Z-00-DX1.316D35DB-7F13-4AE5-82A7-5716D2519669	b9406762-f609-464e-a518-40277ce6bd7f
TCGA-BH-A0B1	BH	breast	positive				TCGA-BH-A0B1-01Z-00-DX1.CC60D284-04FB-4B73-90AA-FCE9185DADB6	4d9eabb5-9a2c-4b40-a3b6-37fa5e37b8ae
TCGA-BH-A0B4	BH	breast	positive				TCGA-BH-A0B4-01Z-00-DX1.A2CB0BF4-32F9-48FD-9B96-A744013BADDB	edcdf8bd-c725-481d-b2c1-ff0f4f41e198
TCGA-BH-A0B5	BH	breast	positive				TCGA-BH-A0B5-01Z-00-DX1.742DB0E8-8EB1-47C8-B698-8E2438FB6299	00d39e31-94d4-4e9e-a8c5-5310355f71ad
TCGA-BH-A0B6	BH	breast	positive				TCGA-BH-A0B6-01Z-00-DX1.4D982935-F600-4F37-ABB5-13AF74F4FDC4	67e1c57d-aa8a-4356-8cfc-2f4ac2526825
TCGA-BH-A0B7	BH	breast	positive				TCGA-BH-A0B7-01Z-00-DX1.6950CDDF-8A81-4B10-BFFF-BE0E33A2C6CC	92b020c8-1e0d-4f20-8f34-b9c66b2757b1
TCGA-BH-A0B8	BH	breast	positive				TCGA-BH-A0B8-01Z-00-DX1.380ABAE9-EA83-4E9B-BFB2-6476A86C1ADD	c5fae5f6-db9a-4b48-87b9-e57190c8be3e
TCGA-BH-A0BA	BH	breast	positive				TCGA-BH-A0BA-01Z-00-DX1.579E11C9-437C-4D49-8811-DD94D8454712	1f137657-0969-47fa-ab86-5234f692c7fe
TCGA-BH-A0BC	BH	breast	positive				TCGA-BH-A0BC-01Z-00-DX1.7A91831D-9625-49FC-B783-C633F80F898C	fdb0f23e-1999-463d-ad3f-4fb6b71a9d4e
TCGA-BH-A0BD	BH	breast	positive				TCGA-BH-A0BD-01Z-00-DX1.CD4A6FC2-BA8C-4E30-972A-E6CD1BEAD8AD	a4e25e73-263e-42a0-9cc2-5fa6fd09e083
TCGA-BH-A0BF	BH	breast	positive				TCGA-BH-A0BF-01Z-00-DX1.934DF984-9054-4B20-B85B-9CF94B8DC3D4	26c329ee-1a8e-4905-96db-8d7510015822
TCGA-BH-A0BJ	BH	breast	positive				TCGA-BH-A0BJ-01Z-00-DX1.77BE9A20-3D23-4650-843A-0483BF9DD07B	afeb2654-679d-4196-8273-b41a5ec4edfc
TCGA-BH-A0BM	BH	breast	positive				TCGA-BH-A0BM-01Z-00-DX1.8BD324F2-60F5-4F59-AF2D-533A5FB230BF	9a37489c-cd3f-4fe3-8ba2-52b2c821459c
TCGA-BH-A0BO	BH	breast	positive				TCGA-BH-A0BO-01Z-00-DX1.1A704471-FEB3-40F9-9838-3E347A18285F	8cd54282-7f08-4459-9dd0-af19130bab64
TCGA-BH-A0BP	BH	breast	positive				TCGA-BH-A0BP-01Z-00-DX1.63A87C1D-87FA-494D-9836-74290B5DC30D	8445cfc1-a20a-4b5b-861a-ae8412f4d497
TCGA-BH-A0BQ	BH	breast	positive				TCGA-BH-A0BQ-01Z-00-DX1.F5C6386B-BB2C-49DF-B3B8-6C4B80D060D4	c411216f-e0d1-4970-b036-d4c3c560da89
TCGA-BH-A0BR	BH	breast	positive				TCGA-BH-A0BR-01Z-00-DX1.F7912887-8AE9-4391-9B83-9AC7B4FF38EF	d62abc01-ec17-4ea4-abdf-d7ed758abb50
TCGA-BH-A0BS	BH	breast	positive				TCGA-BH-A0BS-01Z-00-DX1.FEE32127-4D0B-4560-A39C-4EAA5B189B70	c940a69b-1b0c-4cc2-a5b6-7d3332875f4f
TCGA-BH-A0BT	BH	breast	positive				TCGA-BH-A0BT-01Z-00-DX1.9087B9E7-C0CD-4179-AF57-AD9255785169	2c83bc8f-ac3c-4749-921a-cdef6f872704
TCGA-BH-A0BV	BH	breast	positive				TCGA-BH-A0BV-01Z-00-DX1.3C9CD4F7-A001-430D-AA8D-80CAD61C344E	fbaa36d1-20c8-49d3-bf67-bf6aae019580
TCGA-BH-A0BZ	BH	breast	positive				TCGA-BH-A0BZ-01Z-00-DX1.45EB3E93-A871-49C6-9EAE-90D98AE01913	cb3ca443-0348-4a33-90d9-1e1c914efe2a
TCGA-BH-A0C0	BH	breast	positive				TCGA-BH-A0C0-01Z-00-DX1.2D32D35A-EB7E-4D0E-BE5F-E56F7B930463	c03ab317-6127-4010-867b-8b674df98044
TCGA-BH-A0C1	BH	breast	positive				TCGA-BH-A0C1-01Z-00-DX1.21FE357E-B182-4397-BFEF-7E96E994236A	aa3f0051-ea7f-47f2-a7aa-315c1bdc3f18
TCGA-BH-A0C3	BH	breast	positive				TCGA-BH-A0C3-01Z-00-DX1.14D3210D-0CBE-4DCA-A986-A26AE5382502	1ddaf37b-31c3-4e1c-86b4-8927fe67c3d8
TCGA-BH-A0C7	BH	breast	positive				TCGA-BH-A0C7-01Z-00-DX1.C70D358E-C48F-4F69-86CE-3218E9C95837	f7abab4e-54fa-491e-a67a-d401cdc23e1e
TCGA-BH-A0DD	BH	breast	positive				TCGA-BH-A0DD-01Z-00-DX1.2242DD1F-0B7C-4B43-A7A9-8130D2BDEE78	724c52cb-9e6e-4a8d-9693-7fca34e77faa
TCGA-BH-A0DE	BH	breast	positive				TCGA-BH-A0DE-01Z-00-DX1.64A0340A-8146-48E8-AAF7-4035988B9152	0bd7ca22-a281-427c-a5ef-b59b5dd02da3
TCGA-BH-A0DG	BH	breast	positive				TCGA-BH-A0DG-01Z-00-DX1.D3C4F57F-608F-46AA-A978-B558117C9DFB	7f454192-063c-405a-b047-b771922d0378
TCGA-BH-A0DH	BH	breast	positive				TCGA-BH-A0DH-01Z-00-DX1.968AA1FD-068C-4B90-8C95-85BF2EFC3E3F	eb295196-fd86-44e1-b176-58f5a4e07958
TCGA-BH-A0DI	BH	breast	positive				TCGA-BH-A0DI-01Z-00-DX1.6A42D535-8842-4C36-8299-A40E9E56759D	325aaec2-6465-465c-a785-96dfca9ae3de
TCGA-BH-A0DK	BH	breast	positive				TCGA-BH-A0DK-01Z-00-DX1.0CFED53C-BAD9-4E35-B12F-57E64F3FEF1C	b6c1920d-bc94-4286-9f4d-e90459359130
TCGA-BH-A0DL	BH	breast	positive				TCGA-BH-A0DL-01Z-00-DX1.553F0021-1FC2-4675-810D-BBD9785D065E	12dd4441-2f36-4ea3-9a37-11863f4b5e88
TCGA-BH-A0DO	BH	breast	positive				TCGA-BH-A0DO-01Z-00-DX1.1684557E-A5D4-4828-B2D5-FA899993A019	d5edbc1f-9d72-403e-af52-9d1c5ffb2e67
TCGA-BH-A0DP	BH	breast	positive				TCGA-BH-A0DP-01Z-00-DX1.5550557D-4E5B-4B57-8C1E-9290A7AA32A9	16a11d0a-840a-4e58-8add-d975dee09f6d
TCGA-BH-A0DQ	BH	breast	positive				TCGA-BH-A0DQ-01Z-00-DX1.5A98747C-52D9-45AD-BC84-934A96F069EB	5acee561-9fab-46d5-b0ff-8be3af8ebd75
TCGA-BH-A0DS	BH	breast	positive				TCGA-BH-A0DS-01Z-00-DX1.38E82A1F-21B9-4B97-A304-15B886EA68A0	14a9f1fa-3ec1-4b42-bbf4-9290b0382f92
TCGA-BH-A0DT	BH	breast	positive				TCGA-BH-A0DT-01Z-00-DX1.73AFCEBB-06B1-4870-ADA2-881511B1BE2D	43b25038-2f66-4bd4-b2af-69130271fd1d
TCGA-BH-A0DV	BH	breast	positive				TCGA-BH-A0DV-01Z-00-DX1.2F0B5FB3-40F0-4D27-BFAC-390FB9A42B39	fbcf506f-03f3-4c27-930d-dffd828f8680
TCGA-BH-A0DX	BH	breast	positive				TCGA-BH-A0DX-01Z-00-DX1.45C27E71-9A0A-400E-93A9-5CE7780F3C5E	248c960a-1ed6-4393-9bdd-82dffe30786e
TCGA-BH-A0DZ	BH	breast	positive				TCGA-BH-A0DZ-01Z-00-DX1.138BAEC2-589E-4960-B94E-DF48DDAA5490	34543318-23f4-48fc-aeed-fcab7991e8e3
TCGA-BH-A0E1	BH	breast	positive				TCGA-BH-A0E1-01Z-00-DX1.257EB36A-1008-4890-927B-204EF05DBE90	f6141773-e90b-44c0-893c-60990a784797
TCGA-BH-A0E2	BH	breast	positive				TCGA-BH-A0E2-01Z-00-DX1.5F6FA19C-D59F-45BE-80CE-F738CAB1EF0B	46291f24-b5c6-4e99-a4a2-a6645ceb6e47
TCGA-BH-A0E7	BH	breast	positive				TCGA-BH-A0E7-01Z-00-DX1.7FEE54C4-3795-403C-85B9-FF932BE56788	a6ff4c30-a482-4fbc-a2a0-afd934ab5511
TCGA-BH-A0E9	BH	breast	positive				TCGA-BH-A0E9-01Z-00-DX1.5FC4A5E1-3984-4869-9FFB-C0C7F9EAF5FE	4ee14819-c89c-48e8-b4ae-57a98757e436
TCGA-BH-A0EA	BH	breast	positive				TCGA-BH-A0EA-01Z-00-DX1.85FF2B48-2AF7-4C15-A7E6-FCA68CAB76C7	7d6fb9c7-888f-4fd5-a6ae-62a4d7efdeca
TCGA-BH-A0EB	BH	breast	positive				TCGA-BH-A0EB-01Z-00-DX1.70D7BBA0-214D-4D1A-933C-7CFCDA5416A3	daedfd81-4a6f-4f99-a505-c9363c961f4e
TCGA-BH-A0EI	BH	breast	positive				TCGA-BH-A0EI-01Z-00-DX1.929E126A-C9F8-4240-BF00-B6C4A57B7FF6	c0c80b78-109c-4f6c-8606-98cc0961c389
TCGA-BH-A0GY	BH	breast	positive				TCGA-BH-A0GY-01Z-00-DX1.E1AEAA36-94FA-41ED-851F-7BB11DD3C06D	d830b76d-d5ba-457c-bf00-7d8d7be3ab90
TCGA-BH-A0GZ	BH	breast	positive				TCGA-BH-A0GZ-01Z-00-DX1.9AD4F493-A0A9-499D-B667-B33333FC1A51	6bd7f723-3737-491d-ac2f-279eac24f50c
TCGA-BH-A0H0	BH	breast	positive				TCGA-BH-A0H0-01Z-00-DX1.B3B394DD-1F4E-42CA-BB51-C002E423B3D0	5fb6b961-39e8-4f05-9bad-ff0acbfd8328
TCGA-BH-A0H3	BH	breast	positive				TCGA-BH-A0H3-01Z-00-DX1.C6D4DFB9-A4FA-40B2-90EF-75294CBC4523	b56643ef-970e-48cb-bf38-60bfa688f1e5
TCGA-BH-A0H5	BH	breast	positive				TCGA-BH-A0H5-01Z-00-DX1.28F24D4D-EE80-4EDA-BC30-A194E22FD61C	ed2a1195-cf9f-443c-8d44-9966f576608b
TCGA-BH-A0H6	BH	breast	positive				TCGA-BH-A0H6-01Z-00-DX1.0CF7253A-B42C-4778-B1C6-17EC78A039ED	30e301d3-7c7c-40e8-8940-80d44ae16572
TCGA-BH-A0H7	BH	breast	positive				TCGA-BH-A0H7-01Z-00-DX1.21502FEA-DB37-4630-BA42-778DDF3A6D17	8f6f7af5-28d7-42d0-8540-5eeb8d711701
TCGA-BH-A0H9	BH	breast	positive				TCGA-BH-A0H9-01Z-00-DX1.8AE869C6-5C78-4D52-AC8B-5B6FD5FD91AA	0f93bc51-9428-4241-8e03-765c47ce709a
TCGA-BH-A0HA	BH	breast	positive				TCGA-BH-A0HA-01Z-00-DX1.5A2F5C86-E1E7-445D-A4E3-29980FA37708	18cddd3f-b493-46fe-bb77-f72f45a254f6
TCGA-BH-A0HB	BH	breast	positive				TCGA-BH-A0HB-01Z-00-DX1.F90F7139-B804-4548-9FAF-9B475BF225EB	16860da1-7640-421d-b367-f14dd5bcc90a
TCGA-BH-A0HF	BH	breast	positive				TCGA-BH-A0HF-01Z-00-DX1.1EB2F7CE-54F4-4E41-A3CF-78209770B7CE	59e62e9c-0a17-4019-a32c-bebfcba41f46
TCGA-BH-A0HI	BH	breast	positive				TCGA-BH-A0HI-01Z-00-DX1.89DB9F79-0DCC-4C65-831E-96AE026C2C4E	a2b326ec-6f81-4197-9a97-7db4b5b638d1
TCGA-BH-A0HK	BH	breast	positive				TCGA-BH-A0HK-01Z-00-DX1.019036F5-647A-4EC4-8479-F2C100291AEF	4f8c0f93-5eac-40bc-bbc2-78cba1cf3e7e
TCGA-BH-A0HL	BH	breast	positive				TCGA-BH-A0HL-01Z-00-DX1.972DE96D-51F4-4A2D-B074-8D965023DC01	327ec9b2-72e9-4c2b-8c7e-4c69818581eb
TCGA-BH-A0HN	BH	breast	positive				TCGA-BH-A0HN-01Z-00-DX1.4997F641-C593-41F6-82ED-6A0E4EFA55F3	c1def146-a17d-4705-9fe1-ce801255d500
TCGA-BH-A0HO	BH	breast	positive				TCGA-BH-A0HO-01Z-00-DX1.D3D66547-F5D4-40F5-B737-2FECEEB35ACB	e1719658-41cb-4af9-b40e-fef0bece3d1a
TCGA-BH-A0HP	BH	breast	positive				TCGA-BH-A0HP-01Z-00-DX1.F1FF6E88-B2D1-40AA-8373-1714D82E666F	150c8041-3a15-426c-bbef-8830a8da06c2
TCGA-BH-A0HQ	BH	breast	positive				TCGA-BH-A0HQ-01Z-00-DX1.0921FCEF-20A2-4D4B-A198-91AF9F6C814C	d15f6213-f780-4794-8ad3-ad9fd635f9b2
TCGA-BH-A0HU	BH	breast	positive				TCGA-BH-A0HU-01Z-00-DX1.73B38904-E4F8-4F45-BD75-A27EC833B6DE	07610b04-f505-419b-95ec-1789f1869a3a
TCGA-BH-A0HW	BH	breast	positive				TCGA-BH-A0HW-01Z-00-DX1.44DCCE00-133F-4469-A4DA-5057C011B4AC	fffb83a0-dab6-41be-9d8b-f4fb6c2584ab
TCGA-BH-A0HX	BH	breast	positive				TCGA-BH-A0HX-01Z-00-DX1.44EBA39E-383D-4820-915E-4E5FDA1D43DA	70b9e76b-7bb1-4b1b-b154-c3af7e217c58
TCGA-BH-A0HY	BH	breast	positive				TCGA-BH-A0HY-01Z-00-DX1.D7A1BF42-F268-4220-B71B-354CE2AF32D8	6fe97bc4-b79f-44dc-bf2b-d33cd187977b
TCGA-BH-A0W3	BH	breast	positive				TCGA-BH-A0W3-01Z-00-DX1.38DCA2B7-1A54-4FFA-BABA-29F80974BB17	48803849-058a-4699-b974-cbbb0393d2f7
TCGA-BH-A0W4	BH	breast	positive				TCGA-BH-A0W4-01Z-00-DX1.23E017DC-15CB-4838-AC91-CFB11B932AB0	b545c7e6-8318-47e1-8ed4-62a5883a1d1c
TCGA-BH-A0W5	BH	breast	positive				TCGA-BH-A0W5-01Z-00-DX1.84EA3913-667B-4694-A0F0-E629CAC615C8	77c41662-2141-474f-9799-97fb74401162
TCGA-BH-A0W7	BH	breast	positive				TCGA-BH-A0W7-01Z-00-DX1.93F11232-A1FB-4682-B744-3531D4DF11AF	b94f511f-7062-4e9f-ad6d-23371419299b
TCGA-BH-A18F	BH	breast	positive				TCGA-BH-A18F-01Z-00-DX1.81A81589-2D77-4CD6-BD34-76E292AA031D	a5e25681-8800-4d3d-a202-35d2216175c6
TCGA-BH-A18H	BH	breast	positive				TCGA-BH-A18H-01Z-00-DX1.4EC9108F-04C2-4B28-BD74-97A414C9A536	b5fcf039-cf23-4df8-811e-048d9d4fa9d6
TCGA-BH-A18I	BH	breast	positive				TCGA-BH-A18I-01Z-00-DX1.EE699DE3-EBF4-4AB4-8319-9911F027FA18	2796a1ce-f49d-4653-8cdc-239ebea7a31b
TCGA-BH-A18J	BH	breast	positive				TCGA-BH-A18J-01Z-00-DX1.AE20ADB6-050C-405D-BF17-1EE4A1A4979A	a97dc689-a9c9-4a85-9d9f-800f284e820a
TCGA-BH-A18L	BH	breast	positive				TCGA-BH-A18L-01Z-00-DX1.01D6E3EF-6857-4CC6-BEA1-0BBC1A0B728F	2ae5daac-3005-4644-99dd-76de79ce72c2
TCGA-BH-A18M	BH	breast	positive				TCGA-BH-A18M-01Z-00-DX1.56E6935A-62CB-4CBE-BDCA-60DA56422CE0	d6bd7b9b-fbfe-4f03-924f-b21e7f7d16a6
TCGA-BH-A18N	BH	breast	positive				TCGA-BH-A18N-01Z-00-DX1.FE0E24A1-8AE9-4021-B9C7-B408EE0DE329	980ea997-6a99-49b0-a3a2-42243f13725f
TCGA-BH-A18P	BH	breast	positive				TCGA-BH-A18P-01Z-00-DX1.C66642D3-BE44-4D65-B4AE-C1C3D959D22C	4c86cd2f-5727-4908-970a-0d05823c72a8
TCGA-BH-A18S	BH	breast	positive				TCGA-BH-A18S-01Z-00-DX1.B36FC684-0010-4ABB-9E25-303C8DF1C4E2	b297b29e-fec7-4550-85bb-b5a870dec964
TCGA-BH-A18U	BH	breast	positive				TCGA-BH-A18U-01Z-00-DX1.63940315-59BC-462B-87A8-2BBB33C9503E	73662afd-f0c0-4a23-bb18-a72f6ab93c70
TCGA-BH-A1EO	BH	breast	positive				TCGA-BH-A1EO-01Z-00-DX1.0E624888-D7E4-48DF-B51A-9AD8F75A66B7	f42f1f5e-8022-4fce-a9e2-af2702bac381
TCGA-BH-A1ES	BH	breast	positive				TCGA-BH-A1ES-01Z-00-DX1.C54C809F-748F-4BB0-B018-A8A83A4134C0	cc642734-9367-47b6-9063-ba2918b2d612
TCGA-BH-A1ET	BH	breast	positive				TCGA-BH-A1ET-01Z-00-DX1.05C126CD-CC10-44BF-9A68-6CDDE97272B2	8d9b210f-dd32-4d89-8da6-d84a51a78a6c
TCGA-BH-A1EU	BH	breast	positive				TCGA-BH-A1EU-01Z-00-DX1.5A0956EF-0100-47FD-9026-1994CF22D0F1	0ce5fcd8-3ace-4213-ae59-844c11a45f7b
TCGA-BH-A1EV	BH	breast	positive				TCGA-BH-A1EV-01Z-00-DX1.106CF220-1D7D-40DD-88B2-A7F00B758F8F	804dddc1-726b-4ee8-9b02-cb8d4e46e0d5
TCGA-BH-A1EX	BH	breast	positive				TCGA-BH-A1EX-01Z-00-DX1.16B6A817-6729-446E-9FCF-A4A333C5295D	d2eb1a55-b6be-42a1-986a-43e16ceac4d0
TCGA-BH-A1EY	BH	breast	positive				TCGA-BH-A1EY-01Z-00-DX1.25C3DE1F-C702-4959-8DFA-69EF78AD9307	a8159a6e-5816-493f-9bd0-5061c6d41866
TCGA-BH-A1F2	BH	breast	positive				TCGA-BH-A1F2-01Z-00-DX1.17E2FD6F-0DCF-425B-864B-21ADCDAE734B	6f9b07ba-9002-42a5-99d8-931778b2a907
TCGA-BH-A1F5	BH	breast	positive				TCGA-BH-A1F5-01Z-00-DX1.9A1AA3BB-80B1-473D-B075-8D65A94C4E0B	a72f8128-d786-4025-96c4-b67f16adfcd9
TCGA-BH-A1F8	BH	breast	positive				TCGA-BH-A1F8-01Z-00-DX1.8BB026F7-35CB-483F-B665-4C3A3EF47E1B	765214bd-6c5c-4c7b-9e0e-21736495919b
TCGA-BH-A1FB	BH	breast	positive				TCGA-BH-A1FB-01Z-00-DX1.9D778D1A-07F6-450D-B7AA-0E17B4D0A88C	632f427b-7429-4852-bf47-78e77350a59c
TCGA-BH-A1FE	BH	breast	positive				TCGA-BH-A1FE-01Z-00-DX1.8FB57ECF-350B-44E4-8612-63E8374D3C4B	978e66db-80be-4b80-9142-09577aa97241
TCGA-BH-A1FG	BH	breast	positive				TCGA-BH-A1FG-01Z-00-DX1.DA665FB6-9DD9-4B18-A925-2EFD9BC4C43B	385f9302-b211-4b8b-805c-078dccf64b89
TCGA-BH-A1FH	BH	breast	positive				TCGA-BH-A1FH-01Z-00-DX1.F90A691F-B6DB-4C4A-9975-9A2CB01F29E2	dd988de8-397e-488d-aa6b-03de44276da4
TCGA-BH-A1FL	BH	breast	positive				TCGA-BH-A1FL-01Z-00-DX1.D3E9F46E-9A28-4AAE-8C87-D6F1851227A3	0670f8bf-f09b-4f7f-8f14-683dceaf2cb0
TCGA-BH-A1FM	BH	breast	positive				TCGA-BH-A1FM-01Z-00-DX1.860C5169-FE2B-43A6-A13D-E736374303DD	5fd4b14e-7f72-47e1-b0cf-b5b39389171e
TCGA-BH-A1FN	BH	breast	positive				TCGA-BH-A1FN-01Z-00-DX1.CEE3C59B-6CF0-4D41-8334-6067BB5A8BF7	f5e2b2e8-64eb-47ef-a42b-e6cf2e677294
TCGA-BH-A1FR	BH	breast	positive				TCGA-BH-A1FR-01Z-00-DX1.03E51FCD-DDF2-4924-827D-85A02280C9C7	979d3b3b-2196-47c0-af7e-112aa17cb95a
TCGA-BH-A201	BH	breast	positive				TCGA-BH-A201-01Z-00-DX1.6D6E3224-50A0-45A2-B231-EEF27CA7EFD2	e70c89a5-1c2f-43f8-b6be-589beea55338
TCGA-BH-A202	BH	breast	positive				TCGA-BH-A202-01Z-00-DX1.8CECDB74-5E6F-4CE8-B52C-A89E574F38FB	fb9961aa-e11f-4f75-bc5a-990e9302ae6e
TCGA-BH-A209	BH	breast	positive				TCGA-BH-A209-01Z-00-DX1.88B11AEB-11FA-4D23-BC21-378EF177E04B	558682bd-f54d-42ab-908a-1ad15b2d51e9
TCGA-BH-A28O	BH	breast	positive				TCGA-BH-A28O-01Z-00-DX1.B37603E3-BC80-4DDA-B44D-B5F794E3398E	0312a54c-3a16-4f85-a228-99d6efa09c1b
TCGA-BH-A28Q	BH	breast	positive				TCGA-BH-A28Q-01Z-00-DX1.C6D1CA93-6B2A-4722-9270-5D56592D833D	adf3d973-0cab-4983-bec9-d52f06a2fd52
TCGA-BH-A2L8	BH	breast	positive				TCGA-BH-A2L8-01Z-00-DX1.ACA51CA9-3C38-48A6-B4A9-C12FFAB9AB56	56f36b87-7402-4b3c-b18d-d10e56e2435d
TCGA-BH-A42T	BH	breast	positive				TCGA-BH-A42T-01Z-00-DX1.6E4609B9-BE7E-4CA9-A1C0-A77A7DEFBB2B	a70ba77f-da3a-4f7b-bbce-dd7f11892c3f
TCGA-BH-A42V	BH	breast	positive				TCGA-BH-A42V-01Z-00-DX1.B6D78256-05D1-45FA-826A-1B8554D60B7D	eac27eb6-a084-4e6c-8b11-97e34b8150b4
TCGA-BH-A5IZ	BH	breast	positive				TCGA-BH-A5IZ-01Z-00-DX1.6C871030-82E1-463E-A67B-976A5F3DCDB2	66be7630-d2f0-4c0e-81a6-b70a803615a2
TCGA-BH-A5J0	BH	breast	positive				TCGA-BH-A5J0-01Z-00-DX1.73CFBC85-8449-48FF-86F8-D4D49A90498B	8af6db2e-08a9-4450-a8a2-b896288cf826
TCGA-C8-A12M	C8	breast	positive				TCGA-C8-A12M-01Z-00-DX1.0C5F2DED-873F-4C86-97A2-2AA76A6236DF	7fae3714-bbff-4d1d-870b-aba42219f4d5
TCGA-C8-A12N	C8	breast	positive				TCGA-C8-A12N-01Z-00-DX1.8E50110E-A6C0-496F-B44E-7190096C113E	f071614d-2ddf-42c8-92a1-ef24cbee8bfc
TCGA-C8-A12O	C8	breast	positive				TCGA-C8-A12O-01Z-00-DX1.A77E552B-7B69-45B7-B341-A03571F2A06C	71bc1dee-32ed-40c9-b177-d96fad4eef23
TCGA-C8-A12T	C8	breast	positive				TCGA-C8-A12T-01Z-00-DX1.EF628C26-C570-4D15-A0C0-58B2CC40ABFC	d8f28f5d-f430-46c9-b0e8-fba6e9fd9633
TCGA-C8-A12U	C8	breast	positive				TCGA-C8-A12U-01Z-00-DX1.8E90FC9F-630E-4611-A5D2-D6F11DBE81EF	e2e311be-a900-4214-a604-0e65415444f2
TCGA-C8-A12W	C8	breast	positive				TCGA-C8-A12W-01Z-00-DX1.3727E7BB-831E-42DB-B5CB-F2D7C649290F	9a169dda-e4c8-45c1-b0e8-d092916084fb
TCGA-C8-A12X	C8	breast	positive				TCGA-C8-A12X-01Z-00-DX1.2967579D-40AE-4425-BE81-5109713C16B4	a36abf65-e60f-455a-9808-bf9fab30ed85
TCGA-C8-A130	C8	breast	positive				TCGA-C8-A130-01Z-00-DX1.F6810204-C35A-4461-A18A-0A117739B988	7b7166ab-36b5-4f1b-bd82-8b45d8b7ecbd
TCGA-C8-A132	C8	breast	positive				TCGA-C8-A132-01Z-00-DX1.6CCE1FE0-BB4B-4046-BAF0-43AA110B2EBE	d661da33-ef97-4e13-a954-4e0eb6a16573
TCGA-C8-A133	C8	breast	positive				TCGA-C8-A133-01Z-00-DX1.AFEE2057-2793-49E4-A477-E0DE3F6C67F9	e881d72e-8aa3-4f48-bcb0-517b3a60f5c8
TCGA-C8-A138	C8	breast	positive				TCGA-C8-A138-01Z-00-DX1.845A0680-23A4-4A58-A9C4-2EE17BDBD371	82216d1a-fccb-4c49-8187-57a1dd4b6ef3
TCGA-C8-A1HE	C8	breast	positive				TCGA-C8-A1HE-01Z-00-DX1.83A5D816-E3A6-46B8-B1B8-B31486EB686E	8471d01e-a50c-4348-86f7-9d1d5b69f99b
TCGA-C8-A1HG	C8	breast	positive				TCGA-C8-A1HG-01Z-00-DX1.F2AB6D0F-4D6B-491F-915B-92E838E79D67	5c8c6224-f72a-4372-83c1-66453dd0a6c1
TCGA-C8-A1HI	C8	breast	positive				TCGA-C8-A1HI-01Z-00-DX1.C6D0F8B8-55ED-477F-BAF7-AA05D0449CC8	1bf2c09e-854f-414f-9b5e-2ad8a5176abd
TCGA-C8-A1HL	C8	breast	positive				TCGA-C8-A1HL-01Z-00-DX1.CC21CAE9-DE48-4ADE-A959-5A99010AAFAC	ba64e944-edb9-46f9-afe3-8368a44d0f09
TCGA-C8-A1HM	C8	breast	positive				TCGA-C8-A1HM-01Z-00-DX1.F93C3F56-3AA6-4D38-B51E-4694CBEA3830	a3e9a779-c21a-464b-8423-576dedc41aa1
TCGA-C8-A1HN	C8	breast	positive				TCGA-C8-A1HN-01Z-00-DX1.7EBBEAB1-EBB7-456F-8848-AFE2263242B7	6d2f8fba-faea-44f7-9be5-8bcf2de8ebd6
TCGA-C8-A1HO	C8	breast	positive				TCGA-C8-A1HO-01Z-00-DX1.0C702CEE-C373-4D00-A706-32206D41AC17	bb7d6bc1-4d6a-4ecc-a8ad-ecc31ff4f471
TCGA-C8-A26V	C8	breast	positive				TCGA-C8-A26V-01Z-00-DX1.6E86DF74-D575-4969-8142-963D9DF5208F	e4743080-e74f-4214-bb26-a5ff5a03b032
TCGA-C8-A26W	C8	breast	positive				TCGA-C8-A26W-01Z-00-DX1.CFF07941-6CD1-4CF9-BE5F-387DA67B66CC	83328170-e482-48b7-b972-fe82423434eb
TCGA-C8-A26Z	C8	breast	positive				TCGA-C8-A26Z-01Z-00-DX1.1A15D951-F3BD-4024-91DD-E7633C09A837	dbc1e046-61ad-4433-bca7-3427cec6d465
TCGA-C8-A273	C8	breast	positive				TCGA-C8-A273-01Z-00-DX1.6E5D581F-DF80-478D-82D1-6D6525EED1B5	1cb14e13-72fa-4bf4-8d0b-7318a91d5599
TCGA-C8-A274	C8	breast	positive				TCGA-C8-A274-01Z-00-DX1.B667DAB1-C944-4285-A312-5E4DDAE0EE78	592c1c53-1196-435b-b278-44fd31394ee8
TCGA-C8-A27A	C8	breast	positive				TCGA-C8-A27A-01Z-00-DX1.0E26C46D-CD65-40F3-8976-EB4415582934	5bd2d920-fb46-45b2-9995-bd383330c8f6
TCGA-C8-A3M8	C8	breast	positive				TCGA-C8-A3M8-01Z-00-DX1.97AC85E0-6281-4F2E-8034-24AD5F52D5A6	e8cde9dc-4185-4adb-a1f9-e1a7979bfcc0
TCGA-C8-A8HQ	C8	breast	positive				TCGA-C8-A8HQ-01Z-00-DX1.A08190B5-F17E-4057-9DBD-B2F34CAEAFDC	ccfae7ba-5505-45d0-bae0-5cc245f869b8
TCGA-D8-A13Y	D8	breast	positive				TCGA-D8-A13Y-01Z-00-DX1.02321E77-A11E-41A5-95FE-BB897EA5CE58	f6d87b26-cf87-482f-83d6-bd2eb52938e4
TCGA-D8-A13Y	D8	breast	positive				TCGA-D8-A13Y-01Z-00-DX2.0043D2BB-B04D-4A44-AAB1-1CAAD97AC246	1f4d56a0-b948-4a65-8b3a-f66d30317e0b
TCGA-D8-A140	D8	breast	positive				TCGA-D8-A140-01Z-00-DX1.5B9382C0-332C-4FBF-82CD-B9453D02B815	398ebddd-03f7-4ea8-8bc2-00b1252bb6e0
TCGA-D8-A140	D8	breast	positive				TCGA-D8-A140-01Z-00-DX2.0C0A62BB-1FB8-47D8-8FAF-112D221F18BE	5728ade8-c43c-49f6-b887-d1bef00ec96d
TCGA-D8-A141	D8	breast	positive				TCGA-D8-A141-01Z-00-DX1.10F6EEB2-C920-43FF-B5A7-B5A651CBDBE3	547f8bd9-2de3-459b-80ce-bbda38b2a09d
TCGA-D8-A141	D8	breast	positive				TCGA-D8-A141-01Z-00-DX2.DBD0D81E-28FC-4466-BDE3-94753BD6CBEB	f1aaf97b-271f-4263-9dd2-e23c52bdda4f
TCGA-D8-A145	D8	breast	positive				TCGA-D8-A145-01Z-00-DX1.34D4EC27-7FD7-4BE2-95A4-CA521CB5590E	bcb99231-e2ac-41ae-a2ca-36987630a574
TCGA-D8-A145	D8	breast	positive				TCGA-D8-A145-01Z-00-DX2.B834BF47-1CD6-45EA-BB88-D8ECE1FDDC6A	03852b0e-6c6b-4ba5-ad32-7876d6608793
TCGA-D8-A146	D8	breast	positive				TCGA-D8-A146-01Z-00-DX1.D93FB315-E5D7-49BA-8380-38B16B70361B	b1f7b151-be70-4bcd-a875-3aab33055166
TCGA-D8-A1J8	D8	breast	positive				TCGA-D8-A1J8-01Z-00-DX1.EADAB43A-87C6-47FA-9120-25B69E23366D	ff1fe2c9-2f02-4a50-a0dc-1509a6b0d7a4
TCGA-D8-A1J8	D8	breast	positive				TCGA-D8-A1J8-01Z-00-DX2.5DCB3447-548D-442C-86B1-CEF79B8689DF	fd14c846-f78b-4c3d-8a40-bdc7fe1d6776
TCGA-D8-A1J9	D8	breast	positive				TCGA-D8-A1J9-01Z-00-DX1.F81FA9EF-8129-4E17-A9AD-2B850782CC18	63d21650-e301-42e7-9377-920497146642
TCGA-D8-A1J9	D8	breast	positive				TCGA-D8-A1J9-01Z-00-DX2.E1C59487-9563-4501-845F-2067A0C5C59B	bda827b2-0471-4e0f-8709-4d464fbf6cb4
TCGA-D8-A1JB	D8	breast	positive				TCGA-D8-A1JB-01Z-00-DX1.6CF48257-066C-4B8C-91AA-30A6B4AD4307	030c723e-3e9c-435b-b007-e98ffd16810c
TCGA-D8-A1JC	D8	breast	positive				TCGA-D8-A1JC-01Z-00-DX1.16D32FE8-4D76-4EEC-9739-D394087605BC	0690adaa-a9b6-4d46-85fc-95f3d1d0a36d
TCGA-D8-A1JC	D8	breast	positive				TCGA-D8-A1JC-01Z-00-DX2.854ABF5D-40F1-48AE-802F-97D75497F1FD	9b8dec44-e674-4dc7-a8a8-c962c907b64b
TCGA-D8-A1JD	D8	breast	positive				TCGA-D8-A1JD-01Z-00-DX1.6D215B14-DD90-4635-8645-AF06EBD9BA3F	e15f67af-fb62-42c8-a451-83b035867106
TCGA-D8-A1JD	D8	breast	positive				TCGA-D8-A1JD-01Z-00-DX2.C6A7667E-25C9-48BD-A4E7-F4BB740FE589	cfc72168-c146-4c6c-9abc-4a209d415c15
TCGA-D8-A1JE	D8	breast	positive				TCGA-D8-A1JE-01Z-00-DX1.714805A1-E337-46DA-88D9-6CE4B4E3C2D0	8f0683e7-715c-4ac3-9d3c-164b7d20da0c
TCGA-D8-A1JE	D8	breast	positive				TCGA-D8-A1JE-01Z-00-DX2.CCF3DFEF-E851-425A-BCD0-0F7B377A00BC	f6830586-1dc2-4cfd-8d99-b4b7c9161341
TCGA-D8-A1JH	D8	breast	positive				TCGA-D8-A1JH-01Z-00-DX1.4A4F2502-612C-421D-9F64-444BF2C85620	1bac9786-4d56-4f08-9792-ed131b398907
TCGA-D8-A1JI	D8	breast	positive				TCGA-D8-A1JI-01Z-00-DX1.9BDB647F-EEAB-4235-BE44-A3815A48CCE0	20d99899-654b-40a6-bf98-66867bab88dc
TCGA-D8-A1JI	D8	breast	positive				TCGA-D8-A1JI-01Z-00-DX2.E688E270-26C9-43EC-BC26-86BF8B74A31D	976e041a-1344-44ac-8605-4b15168892fe
TCGA-D8-A1JJ	D8	breast	positive				TCGA-D8-A1JJ-01Z-00-DX1.a986b48f-b295-4d7a-b778-ce829cdf9c38	c3ceefbb-4838-4b46-8458-8377ea22cbab
TCGA-D8-A1JJ	D8	breast	positive				TCGA-D8-A1JJ-01Z-00-DX2.7D20F308-7DC6-4367-9459-3AC4C654E7F7	32d06207-b713-441e-878c-9d0dfbddde8d
TCGA-D8-A1JM	D8	breast	positive				TCGA-D8-A1JM-01Z-00-DX1.3CD15BC8-08B3-4BEE-9FD7-A8BEED33268E	a7002593-8da9-4d5a-9b66-75a85f3ee466
TCGA-D8-A1JN	D8	breast	positive				TCGA-D8-A1JN-01Z-00-DX1.3B02989C-CEA0-4EDD-A6DC-21C3A957C640	868f81c5-3348-4c24-b4af-6043dbac6e4f
TCGA-D8-A1JP	D8	breast	positive				TCGA-D8-A1JP-01Z-00-DX1.B02959C4-6AAD-4ACA-9838-61D224D838E4	8385b86b-c2fb-42de-9ff9-241fce909dfb
TCGA-D8-A1JS	D8	breast	positive				TCGA-D8-A1JS-01Z-00-DX1.76C592B0-DC6D-401A-9533-C9FE5B6CA08D	8929de4d-3935-4138-a844-433afe213f49
TCGA-D8-A1JT	D8	breast	positive				TCGA-D8-A1JT-01Z-00-DX1.F278C419-E405-4BDA-BA50-BFBA08801168	9eaa8d4b-04d8-41fa-ade0-4c682f36fccc
TCGA-D8-A1JT	D8	breast	positive				TCGA-D8-A1JT-01Z-00-DX2.8DB9BB5B-17F3-4D80-835D-872BA275FD3B	38ed98cc-095c-4257-b625-d51a71c0800d
TCGA-D8-A1JU	D8	breast	positive				TCGA-D8-A1JU-01Z-00-DX1.355D93B4-E69E-417C-B3D1-3E1AAF1E02FE	71d04401-9aaf-4f80-8948-6b0a67c4c965
TCGA-D8-A1X5	D8	breast	positive				TCGA-D8-A1X5-01Z-00-DX1.81B10B43-0D99-44D0-A245-D652041B8FEE	1e9aed39-01ea-4a25-b1a1-14b7ab37b982
TCGA-D8-A1X5	D8	breast	positive				TCGA-D8-A1X5-01Z-00-DX2.E4D28EE2-9C87-4613-BD2E-89FBEF960DEE	d88d19c4-2040-42a2-ab64-42b8a8280e58
TCGA-D8-A1X6	D8	breast	positive				TCGA-D8-A1X6-01Z-00-DX1.ABF237D4-708C-46A5-AEF8-58712E5DCC04	a7a3f543-f309-48eb-a407-3523c3ad62df
TCGA-D8-A1X6	D8	breast	positive				TCGA-D8-A1X6-01Z-00-DX2.F36D68F2-70C3-4E0E-ABE6-6969170BA6DC	d265941d-71da-4e9e-8ce6-616050177f07
TCGA-D8-A1X7	D8	breast	positive				TCGA-D8-A1X7-01Z-00-DX1.3529AEED-2827-4D94-9A8B-32F116EE49D5	73de69d7-d37c-441f-a34b-b428f147a584
TCGA-D8-A1X7	D8	breast	positive				TCGA-D8-A1X7-01Z-00-DX2.F0631B8C-EB75-4995-8ED7-1A8972BE8997	58bb7ad0-8daf-49ee-9c35-b8e4a797f4ca
TCGA-D8-A1X8	D8	breast	positive				TCGA-D8-A1X8-01Z-00-DX1.DDA3866E-C7CC-4650-BE2B-5C9A98A2D531	5afe4f66-f3e2-4d81-8eef-38210316cc33
TCGA-D8-A1X9	D8	breast	positive				TCGA-D8-A1X9-01Z-00-DX1.28CE7849-EEC5-4ABB-A319-A977A1FD3CD1	32732b3d-a99a-4653-b8ef-763a15828349
TCGA-D8-A1XA	D8	breast	positive				TCGA-D8-A1XA-01Z-00-DX1.36A807F0-2D35-4CE3-8A27-CC59181B1A3D	265ac6d9-4dbd-4f6a-9e40-bdb1330bbb26
TCGA-D8-A1XB	D8	breast	positive				TCGA-D8-A1XB-01Z-00-DX1.DA8E2FA4-DBBA-4157-8052-B90FB3BB58F1	f4ee6dd7-36d6-45b1-aac5-8b0f44ba3bf7
TCGA-D8-A1XB	D8	breast	positive				TCGA-D8-A1XB-01Z-00-DX2.B262C269-F22B-4306-8195-079C0874EF8E	7a5024cd-916d-4717-bb1b-6cd0c8e47ca3
TCGA-D8-A1XC	D8	breast	positive				TCGA-D8-A1XC-01Z-00-DX1.E7494388-838B-4D35-9CA1-77017CBE77F2	85cfb6b8-3bc7-431f-b933-b2b2fa1aed6f
TCGA-D8-A1XC	D8	breast	positive				TCGA-D8-A1XC-01Z-00-DX2.10BA8536-D6AF-460E-9796-EB77FFE3EF5B	3d5cad1f-cebd-4581-83a2-fb0448bd8607
TCGA-D8-A1XD	D8	breast	positive				TCGA-D8-A1XD-01Z-00-DX1.E500D561-1F49-4F08-99AE-E8345F21B406	63858a48-c99e-4080-97f0-419f662ef195
TCGA-D8-A1XF	D8	breast	positive				TCGA-D8-A1XF-01Z-00-DX1.8B9AB4A1-DEC5-4587-B022-3077CCD220F9	a922d6c7-1502-4ebe-99a3-14e531e964b7
TCGA-D8-A1XF	D8	breast	positive				TCGA-D8-A1XF-01Z-00-DX2.1460E522-5B87-4690-8B6B-3183C5D282D6	8b460124-3789-4ba1-b0b6-7a4f72f132a8
TCGA-D8-A1XG	D8	breast	positive				TCGA-D8-A1XG-01Z-00-DX1.0A58EF43-B97E-4111-8DC3-2F8D9BDBE7D6	8973944c-585c-4b9d-a85c-d358bb8bcab0
TCGA-D8-A1XJ	D8	breast	positive				TCGA-D8-A1XJ-01Z-00-DX1.660DDF8D-6816-4EBE-AF37-6F7A374F4E9E	b611c07a-9a2c-4fef-b463-08e5716a8cdb
TCGA-D8-A1XL	D8	breast	positive				TCGA-D8-A1XL-01Z-00-DX1.FDF07020-8F40-4C00-9023-E5F40E0D8A7C	9b91d3c8-c250-4f74-9ff7-bb8d11f813a7
TCGA-D8-A1XL	D8	breast	positive				TCGA-D8-A1XL-01Z-00-DX2.FDE2C80D-5DC4-4743-A180-C5AFC5BB0BE2	ee16bb4a-f504-4169-ae30-71e9509decc4
TCGA-D8-A1XM	D8	breast	positive				TCGA-D8-A1XM-01Z-00-DX1.5F6A140E-5D20-45F6-B76F-0F98AB27AD08	5364f618-e7f1-4d98-908f-cd8460d152ed
TCGA-D8-A1XO	D8	breast	positive				TCGA-D8-A1XO-01Z-00-DX1.A9EF6AFF-62B0-4E2D-ABC7-DC06FF473890	7bd4e08d-a667-44f2-ae17-238f8d45e79d
TCGA-D8-A1XR	D8	breast	positive				TCGA-D8-A1XR-01Z-00-DX1.7F443346-C564-47B6-9736-6944230CAF46	9f66d62b-cd1f-459a-9c4d-40b554faccca
TCGA-D8-A1XR	D8	breast	positive				TCGA-D8-A1XR-01Z-00-DX2.A103FB8B-4397-4DD4-8587-90A736407484	9db0bfe8-9f66-4416-ab90-e0b1f91d2e01
TCGA-D8-A1XS	D8	breast	positive				TCGA-D8-A1XS-01Z-00-DX1.E5C78E5A-947C-499D-9E95-619FEEC63E69	bc676ee2-d0e4-48ef-9d1d-5a90e79b4fb2
TCGA-D8-A1XS	D8	breast	positive				TCGA-D8-A1XS-01Z-00-DX2.ED8BBDB4-CEA6-4E47-8214-4666F3CC6E44	4eedad9e-2464-4573-a937-302fbdce6a46
TCGA-D8-A1XU	D8	breast	positive				TCGA-D8-A1XU-01Z-00-DX1.769DBC38-6F0D-425B-A904-79EBA1C119EF	4ed46863-d7e2-4827-bf92-55d9a31df30f
TCGA-D8-A1XV	D8	breast	positive				TCGA-D8-A1XV-01Z-00-DX1.D0D78B02-2A0D-4107-8083-D2FE1D3F1207	09faa447-b639-406d-bc3e-4a0f15551b99
TCGA-D8-A1XV	D8	breast	positive				TCGA-D8-A1XV-01Z-00-DX2.D1988E01-5FDC-4F50-8183-F0CCE74D0CB2	619b031c-83b6-40d3-a21c-bb3050215120
TCGA-D8-A1XY	D8	breast	positive				TCGA-D8-A1XY-01Z-00-DX1.AC051FB4-1D51-449B-BF2D-9DDB4382414C	1af1ce83-19e4-40a1-a0d8-d0325c0883c9
TCGA-D8-A1XY	D8	breast	positive				TCGA-D8-A1XY-01Z-00-DX2.33D96E5C-5291-4864-B282-8BACA2043586	96f45c1d-a11a-428d-8160-f4a1b78d03b6
TCGA-D8-A1XZ	D8	breast	positive				TCGA-D8-A1XZ-01Z-00-DX1.8E51A61D-B01C-4A52-8F5D-44D2ABCA46FC	8cbad974-4671-499a-ab5e-03f0fbe3e7b1
TCGA-D8-A1XZ	D8	breast	positive				TCGA-D8-A1XZ-01Z-00-DX2.73D59546-C003-4DED-80D5-866E7055EC79	be1fed1a-deb9-4b70-bef1-9245e9e7482a
TCGA-D8-A1Y0	D8	breast	positive				TCGA-D8-A1Y0-01Z-00-DX1.10F40197-4174-43CC-AAD3-8CB85154FB2D	81100322-018d-4957-bec7-c1833e288434
TCGA-D8-A1Y0	D8	breast	positive				TCGA-D8-A1Y0-01Z-00-DX2.7C25E941-12A6-46CE-B1A5-488D08E35684	9052f95a-e73d-42f1-a83c-827bc5113af4
TCGA-D8-A1Y1	D8	breast	positive				TCGA-D8-A1Y1-01Z-00-DX1.477390C8-2141-4ADD-813E-25220D2A71FC	cef89fd8-7528-41c4-a667-8f69cd17d1fc
TCGA-D8-A1Y1	D8	breast	positive				TCGA-D8-A1Y1-01Z-00-DX2.B58DC955-F864-4E78-8B1A-8156E2F7D554	6e9483cb-7b12-411d-87a8-83c40fcd90ed
TCGA-D8-A1Y2	D8	breast	positive				TCGA-D8-A1Y2-01Z-00-DX1.77451A0F-00FD-44A9-A0D0-CB7A39CE74CC	eaf9abed-214b-4933-a4e4-1286b36d5f73
TCGA-D8-A1Y2	D8	breast	positive				TCGA-D8-A1Y2-01Z-00-DX2.A563ABFE-18DE-4D78-BB66-9CD18D3CBE3A	ef35617d-aa6f-4458-a7e0-4eaffc5eb2f6
TCGA-D8-A1Y3	D8	breast	positive				TCGA-D8-A1Y3-01Z-00-DX1.8AA5F695-A06C-4DEA-AD71-16254A48B218	53a88121-c395-4485-9f88-588272522f0c
TCGA-D8-A1Y3	D8	breast	positive				TCGA-D8-A1Y3-01Z-00-DX2.B9BD14AF-52A6-4241-B3B3-03F8F5DFC8DA	cd52f83a-2d20-4ee3-991b-fe3bd40384f7
TCGA-D8-A27E	D8	breast	positive				TCGA-D8-A27E-01Z-00-DX1.7950998F-7E23-4C70-A926-1ADAA5A20BED	49867ac2-bb8a-4932-8ced-b8233a7af77b
TCGA-D8-A27G	D8	breast	positive				TCGA-D8-A27G-01Z-00-DX1.04FCF306-67AA-4F56-AE90-44A4F5DD56D4	922044af-1c19-4142-a032-5fbf88823aac
TCGA-D8-A27I	D8	breast	positive				TCGA-D8-A27I-01Z-00-DX1.ACAE0048-7AF0-41C9-992B-6ACDABF80B1C	22fddedb-f726-4c11-9ce7-080be5658746
TCGA-D8-A27K	D8	breast	positive				TCGA-D8-A27K-01Z-00-DX1.25AF7928-046B-45BF-BAD6-F34156203F5A	a732edc7-f8b6-4be2-9e8e-e2dc589206e6
TCGA-D8-A27L	D8	breast	positive				TCGA-D8-A27L-01Z-00-DX1.6572593C-B015-4F9A-8C9B-B634CAA0D3B4	619bee8c-e250-49a2-86c0-766112714bb6
TCGA-D8-A27N	D8	breast	positive				TCGA-D8-A27N-01Z-00-DX1.85613A4F-1FFB-4091-B925-8E8A7C7A6D95	62b74f9d-9679-48bb-83be-2244db5c53f2
TCGA-D8-A27N	D8	breast	positive				TCGA-D8-A27N-01Z-00-DX2.EB803DEC-438B-43A9-B906-FD7C3B9A0138	185686ba-6578-4d7f-8bdf-1f98d9682709
TCGA-D8-A27P	D8	breast	positive				TCGA-D8-A27P-01Z-00-DX1.EF426996-D0DC-4418-BEC4-F7CE3C82C869	a6c15273-4987-4f40-a9de-32fcf9bf3750
TCGA-D8-A27R	D8	breast	positive				TCGA-D8-A27R-01Z-00-DX1.F6E2FD1C-0666-4788-8D95-A76D15907270	a18c60c5-3053-477a-b892-305bf4e5bfe7
TCGA-D8-A27R	D8	breast	positive				TCGA-D8-A27R-01Z-00-DX2.31F47D8F-DFD7-42AE-BBBA-7DBBA12FA97D	6f29dfa9-d166-4f07-9cdb-0daceb7341e9
TCGA-D8-A27T	D8	breast	positive				TCGA-D8-A27T-01Z-00-DX1.1E3A4D57-9CF2-4EBF-B74D-ADD7BD8CBFA5	77853a49-5873-41bd-8acf-affbb11fb960
TCGA-D8-A27T	D8	breast	positive				TCGA-D8-A27T-01Z-00-DX2.7CCFE3AA-955B-4D77-9EDB-7B36D5A01168	fa9f58bd-5fb3-493e-8b78-cadde2a09e45
TCGA-D8-A27V	D8	breast	positive				TCGA-D8-A27V-01Z-00-DX1.F937C53B-0B55-4271-843E-2C28F72CF28E	17ec20fd-267d-4fb4-b236-822a7934c9f1
TCGA-D8-A27V	D8	breast	positive				TCGA-D8-A27V-01Z-00-DX2.81E4FFDF-7123-4AC3-BE24-A82564A6C34C	89bf548f-91a5-4756-a090-0b4a6fd22e3a
TCGA-D8-A27W	D8	breast	positive				TCGA-D8-A27W-01Z-00-DX1.CE2D4FEA-284C-44AF-A70F-7956D91CCB29	6dd13f9e-6446-4406-b2b1-fdcf0a0b81fd
TCGA-D8-A27W	D8	breast	positive				TCGA-D8-A27W-01Z-00-DX2.4E0D2E4E-5662-4305-8FC2-C651CDDA4998	b66e01c5-c716-4650-8f7b-e555cc7556e4
TCGA-D8-A3Z5	D8	breast	positive				TCGA-D8-A3Z5-01Z-00-DX1.4DBF937F-623C-4212-8493-ECE3C8F555E3	5e926fda-4563-4104-bcdb-da7d9d6fc3bb
TCGA-D8-A3Z5	D8	breast	positive				TCGA-D8-A3Z5-01Z-00-DX2.6196B9FF-F09E-4D44-873D-E53BFB2BF4E1	9a66db68-fc74-4d2e-a490-1511b666c216
TCGA-D8-A3Z5	D8	breast	positive				TCGA-D8-A3Z5-01Z-00-DX3.BB83C7D4-F795-47E7-9A5C-7DBF0EB7FDAA	9ce94e75-8f0c-491f-ac85-a723e6d4bc7d
TCGA-D8-A3Z6	D8	breast	positive				TCGA-D8-A3Z6-01Z-00-DX1.4076A770-5901-4325-85C3-AF7B192272F5	fb600c7c-df59-4cbc-9282-70b0e070561a
TCGA-D8-A3Z6	D8	breast	positive				TCGA-D8-A3Z6-01Z-00-DX2.19C6AA07-5D58-46CD-91D0-90DD5CC84022	5a032a08-9e4a-4995-88ce-206f75381a65
TCGA-D8-A3Z6	D8	breast	positive				TCGA-D8-A3Z6-01Z-00-DX3.66566DB7-661D-4002-90C1-B15BF3425903	cd2865e2-7cb3-498a-9412-4fd86c1bbda6
TCGA-D8-A4Z1	D8	breast	positive				TCGA-D8-A4Z1-01Z-00-DX1.D39D38B5-FC9F-4298-8720-016407DC6591	d39d5d1d-2999-4b82-b2d0-8fba2ccc20cc
TCGA-D8-A73U	D8	breast	positive				TCGA-D8-A73U-01Z-00-DX1.6ECEF7C0-00CC-4AC2-87BD-DBFB6E0DC042	e7e631fd-9fab-41af-aa9a-f6501a29af8b
TCGA-D8-A73U	D8	breast	positive				TCGA-D8-A73U-01Z-00-DX2.91F571C8-303C-463D-952C-263FAA5097DF	9d589f2e-473f-48fd-aa60-976b53076ad0
TCGA-D8-A73W	D8	breast	positive				TCGA-D8-A73W-01Z-00-DX1.2A4B8A37-BE62-42C8-A109-800A7970FF0F	7802781b-5141-4f48-ab3c-e8b86899e639
TCGA-D8-A73W	D8	breast	positive				TCGA-D8-A73W-01Z-00-DX2.EBBBBA5A-AB7C-49EC-9F7F-14248C928F3A	ded4b101-48f5-42f8-afb4-71de8d30ec4e
TCGA-D8-A73X	D8	breast	positive				TCGA-D8-A73X-01Z-00-DX1.5F0DF75C-594C-42DF-BE3F-E00E5E01DCD6	6f7c1fdf-19c7-448c-9b71-23fcec0bf4eb
TCGA-E2-A105	E2	breast	positive				TCGA-E2-A105-01Z-00-DX1.192813F9-2D7B-40C7-88D9-BFA939D43FEE	633b7ea4-afd3-4617-9d11-87deedbb565d
TCGA-E2-A106	E2	breast	positive				TCGA-E2-A106-01Z-00-DX1.A8D49C06-3C93-48A6-87F8-86D646BEA28C	5bdc7ecc-161f-43a7-b252-87ad89872bdc
TCGA-E2-A107	E2	breast	positive				TCGA-E2-A107-01Z-00-DX1.3BFCCC24-7286-488D-A9E9-98E498AD0767	626bfe89-c9c8-4ebf-97c9-56b1bd27f22d
TCGA-E2-A108	E2	breast	positive				TCGA-E2-A108-01Z-00-DX1.B110ED43-08A4-476A-A658-1CA75F7C0DDE	f6f7b32b-33e4-462a-9f83-2a3f74a6302a
TCGA-E2-A109	E2	breast	positive				TCGA-E2-A109-01Z-00-DX1.FCF5E9FC-F9FE-4F5F-96DD-5628E2609BEF	cce52fce-a092-4c66-af4e-a19cace6e154
TCGA-E2-A10A	E2	breast	positive				TCGA-E2-A10A-01Z-00-DX1.98B19EF1-0DAE-4DC6-8B0E-963CFABC6724	c580a40b-fafe-4322-92b7-b065c8bd9f97
TCGA-E2-A10B	E2	breast	positive				TCGA-E2-A10B-01Z-00-DX1.148CFC4B-EE65-4A7E-918F-10C72F37CB0F	891c5178-53ba-496f-9025-fd20056e65a5
TCGA-E2-A10C	E2	breast	positive				TCGA-E2-A10C-01Z-00-DX1.29A2B20B-29C6-4491-ADAB-0584C772EF25	4cefe74a-c117-4363-a209-67951f3740b2
TCGA-E2-A10E	E2	breast	positive				TCGA-E2-A10E-01Z-00-DX1.C45030A9-CC1A-4BA7-8F62-872619C5AD5E	b3f4c01e-4068-45bc-8a7f-e03683f12d42
TCGA-E2-A10F	E2	breast	positive				TCGA-E2-A10F-01Z-00-DX1.18F9324C-A38F-478E-95DF-B8E172D0DD07	a21bb798-238a-49a7-866c-4ef8e85eb3c4
TCGA-E2-A14O	E2	breast	positive				TCGA-E2-A14O-01Z-00-DX1.432DB252-35D4-4B02-B0A7-39BF85A38F89	eec31bb3-5538-4958-a1f7-6ee95728ecc2
TCGA-E2-A14Q	E2	breast	positive				TCGA-E2-A14Q-01Z-00-DX1.C19BA7FD-D986-4E3B-9A79-F3531A78F05D	6d4418e8-d621-4ace-9e1f-3fcc7d2c9546
TCGA-E2-A14S	E2	breast	positive				TCGA-E2-A14S-01Z-00-DX1.5C332E99-7296-473A-9917-7EFC38A8251D	7b8b69cd-5e94-46f6-9732-39ea204d680b
TCGA-E2-A14T	E2	breast	positive				TCGA-E2-A14T-01Z-00-DX1.61B4C988-6D75-447B-A5F4-9DE92CEACC9F	f1b21fac-b36b-4fd4-b18f-b29337df4ce4
TCGA-E2-A14U	E2	breast	positive				TCGA-E2-A14U-01Z-00-DX1.F788A244-6C96-4CDC-AD9A-157DE951A723	1973e64f-fdcb-4237-81a1-75e26a52a423
TCGA-E2-A14V	E2	breast	positive				TCGA-E2-A14V-01Z-00-DX1.D6274B5E-644C-478C-817F-B8BB9262D6F4	892d9412-79c7-4a2f-b35c-6b654a62eb02
TCGA-E2-A14W	E2	breast	positive				TCGA-E2-A14W-01Z-00-DX1.2AF665A9-F582-4C41-B2B8-1982648CDEC7	47d406bd-7e27-46ee-8194-20a90403b65e
TCGA-E2-A14Y	E2	breast	positive				TCGA-E2-A14Y-01Z-00-DX1.804A22A3-FD8D-4C8A-A766-48D28434DE22	d953668b-4a60-4e7c-a001-0d74e0ad6e93
TCGA-E2-A14Z	E2	breast	positive				TCGA-E2-A14Z-01Z-00-DX1.A1344A78-1842-4578-8CDE-921E50656891	94dfbf0f-c925-4d1f-804d-f730e7adc29f
TCGA-E2-A152	E2	breast	positive				TCGA-E2-A152-01Z-00-DX1.B0860DEB-D34B-4C5D-97F5-C1C646437424	5f81d5d4-c4c5-4cfc-bb8e-af5bbe28db0d
TCGA-E2-A153	E2	breast	positive				TCGA-E2-A153-01Z-00-DX1.CA994467-E541-4131-A9FC-DCD9944F29C4	346c6b0d-d954-4dfd-8d90-f04cb7e18ae3
TCGA-E2-A154	E2	breast	positive				TCGA-E2-A154-01Z-00-DX1.01FC9B1A-8ECD-4467-9EDD-0B02E4AEEF72	25aec062-60d1-446e-a1c6-0c79cc74a770
TCGA-E2-A155	E2	breast	positive				TCGA-E2-A155-01Z-00-DX1.A5AF232A-61BB-4FDC-ABF9-2FE9BA461BDC	9aba5e69-27d3-46f1-9961-d9e8647e7f9b
TCGA-E2-A156	E2	breast	positive				TCGA-E2-A156-01Z-00-DX1.CEF32B4D-A676-4230-992D-45A046E4043A	df751812-d0a3-441f-87df-ef3dd42caea3
TCGA-E2-A15A	E2	breast	positive				TCGA-E2-A15A-01Z-00-DX1.B9D22735-FE9F-46D9-84E6-0C71A1BF84D6	95bcf26c-2f32-498a-a8c4-fa85fc78f89e
TCGA-E2-A15C	E2	breast	positive				TCGA-E2-A15C-01Z-00-DX1.26E13415-1D37-43C7-9EBB-4411BE7FCE10	7b3d2ef5-0b8b-4b3e-8210-c77f8302e437
TCGA-E2-A15D	E2	breast	positive				TCGA-E2-A15D-01Z-00-DX1.AA5AF847-3635-4BAF-AAC3-BADB4A1B2CB1	63f10c46-8870-40dd-a531-6317306be707
TCGA-E2-A15E	E2	breast	positive				TCGA-E2-A15E-06Z-00-DX1.D394A007-91A2-4445-9B4A-1629EE684A51	2af9ce8f-ade7-4b61-97dc-7d9a82680a95
TCGA-E2-A15F	E2	breast	positive				TCGA-E2-A15F-01Z-00-DX1.F022214A-3F0C-4DA4-A0EE-735D27480A45	e067bf95-0f1e-4894-8772-1eb38bed4629
TCGA-E2-A15G	E2	breast	positive				TCGA-E2-A15G-01Z-00-DX1.BAA5235E-1022-463B-A852-586ED7CA75FF	3c31a357-bd52-4a7e-9691-745c9aa17458
TCGA-E2-A15H	E2	breast	positive				TCGA-E2-A15H-01Z-00-DX1.E3A9DFDC-204D-4F03-98D9-97BBBB74E840	9062e57f-7498-4faf-b34e-b018176ee272
TCGA-E2-A15J	E2	breast	positive				TCGA-E2-A15J-01Z-00-DX1.BF7901D1-30B1-4A76-B0A5-E9B8B36EF4C9	c9eda175-ef25-49f1-beb1-3a8cb99c1f37
TCGA-E2-A15K	E2	breast	positive				TCGA-E2-A15K-01Z-00-DX1.9F424BE2-9BFE-4DFF-8CC9-10D2DADBBEA7	96ce4bc0-f846-4a4a-b2a8-925ed5dd423e
TCGA-E2-A15L	E2	breast	positive				TCGA-E2-A15L-01Z-00-DX1.626032DC-D396-48E7-B888-DFEBCF7102FF	d36d6dd0-648f-4ca6-8414-77d5c10b2cdf
TCGA-E2-A15O	E2	breast	positive				TCGA-E2-A15O-01Z-00-DX1.4D0F3975-93EA-4DC2-AD0C-A76A24C3AE0C	35ed3b43-99d6-4a9e-9b1b-1ded7e2ee7c7
TCGA-E2-A15P	E2	breast	positive				TCGA-E2-A15P-01Z-00-DX1.4C7F95DC-B319-4A78-8F34-8CB9166EA6A8	ec17b801-5361-474f-8c38-cc0087f3de3e
TCGA-E2-A15R	E2	breast	positive				TCGA-E2-A15R-01Z-00-DX1.B58D2D9D-05EE-4D66-8DC0-9E5C6AD2E3D3	f9bc1d15-21aa-4969-b08f-39283e15009d
TCGA-E2-A15S	E2	breast	positive				TCGA-E2-A15S-01Z-00-DX1.77CFA95F-F1AE-41BD-BAF8-BCA6F0DFA3A3	49580a56-de73-41dc-9b4a-51a672062f4e
TCGA-E2-A15T	E2	breast	positive				TCGA-E2-A15T-01Z-00-DX1.23913E37-53A8-4E11-9B64-CDD016F6D87A	e69edf22-41f4-4df8-b241-4773bd1e298c
TCGA-E2-A1B1	E2	breast	positive				TCGA-E2-A1B1-01Z-00-DX1.7C8DF153-B09B-44C7-87B8-14591E319354	7f34211f-c7b8-42d7-93ba-481546853af5
TCGA-E2-A1B4	E2	breast	positive				TCGA-E2-A1B4-01Z-00-DX1.E585C4FB-0D3E-4160-8192-53A329648F5C	4f05f1e5-9e33-47ce-88ce-2106022ff892
TCGA-E2-A1B5	E2	breast	positive				TCGA-E2-A1B5-01Z-00-DX1.AB19FF3D-5C42-4D49-ABEA-D2315709B6EA	531d9a9e-8db6-4f21-966c-3fb2a3e476ea
TCGA-E2-A1BC	E2	breast	positive				TCGA-E2-A1BC-01Z-00-DX1.FD19F2F8-497F-4D7D-97C6-271DC6B75173	4dfc089e-181e-4039-ada7-72c2b8ae802a
TCGA-E2-A1BD	E2	breast	positive				TCGA-E2-A1BD-01Z-00-DX1.A2AFF7AD-ED47-43E4-87FE-62882BAEB8DA	f906e739-e7b7-4442-b5c6-49fca5cc2ba1
TCGA-E2-A1IE	E2	breast	positive				TCGA-E2-A1IE-01Z-00-DX1.D6BF29A7-4FBD-4F7D-B093-991FA0F49FE8	a2b644da-0022-4b40-a34f-83f78b7accfa
TCGA-E2-A1IF	E2	breast	positive				TCGA-E2-A1IF-01Z-00-DX1.51F5B0AC-E4D6-439D-8168-34934471FA06	1f2ee37d-d49e-48d8-80c3-f4dbec3b4d02
TCGA-E2-A1IG	E2	breast	positive				TCGA-E2-A1IG-01Z-00-DX1.C894EEA1-708A-4043-8C60-3BCA98AA751E	d813038d-b9e8-4af6-9578-626436be5d84
TCGA-E2-A1IH	E2	breast	positive				TCGA-E2-A1IH-01Z-00-DX1.816F0C54-D87E-4E23-891B-98169F5B439B	f19039a3-8974-4dff-a214-4a65896b63f8
TCGA-E2-A1IJ	E2	breast	positive				TCGA-E2-A1IJ-01Z-00-DX1.00093877-7B01-42D3-857C-987BC1F604A3	53b1ff90-c384-46a4-8f89-ec8f47b379e0
TCGA-E2-A1IK	E2	breast	positive				TCGA-E2-A1IK-01Z-00-DX1.25C554BB-AA90-4FF4-9D68-EEC899B8A27D	43f01a08-d111-43fb-809e-862f26e6ce8d
TCGA-E2-A1IL	E2	breast	positive				TCGA-E2-A1IL-01Z-00-DX1.46B6AA99-C7CE-4573-B15D-2C56A708B082	da64227b-4ebf-4407-a1d0-49ccea30f9bf
TCGA-E2-A1IN	E2	breast	positive				TCGA-E2-A1IN-01Z-00-DX1.F63F004F-847D-41B0-BAEF-3189D4965838	c2e4fe6d-db89-42df-9594-8ef7a6d11490
TCGA-E2-A1IO	E2	breast	positive				TCGA-E2-A1IO-01Z-00-DX1.C812D02F-3B40-496B-9EF5-7F68ADE64962	73f67a22-be29-4f3a-856a-8865e6eaa76f
TCGA-E2-A1IU	E2	breast	positive				TCGA-E2-A1IU-01Z-00-DX1.E2F24814-24BA-4158-8841-F27A8E100589	363e72db-7642-4be2-b370-27a8d2a104c5
TCGA-E2-A1L6	E2	breast	positive				TCGA-E2-A1L6-01Z-00-DX1.AFE87067-2BFD-42C2-9334-9DDE8AB61B49	a7ccf35e-56a9-4bd9-904c-59b1b0cc33b4
TCGA-E2-A1L8	E2	breast	positive				TCGA-E2-A1L8-01Z-00-DX1.842BF73D-2D64-4ABA-880D-DBE8F4C2AA19	c7fc4460-8987-4996-8abb-0f52c7e348c2
TCGA-E2-A1L9	E2	breast	positive				TCGA-E2-A1L9-01Z-00-DX1.F2CC1036-8EEE-4664-962E-541B8ACB10DE	0279f555-9738-41e0-b89f-ded25829adc0
TCGA-E2-A1LA	E2	breast	positive				TCGA-E2-A1LA-01Z-00-DX1.AE49E943-B830-4ED9-B09E-E499441BC2EC	271cd8a9-e404-4736-b609-3f378a097524
TCGA-E2-A2P5	E2	breast	positive				TCGA-E2-A2P5-01Z-00-DX1.375B5E5D-D8D0-425C-9163-6DF26E31BBE1	83aa45a7-b531-42da-ba40-c0e14ed36f26
TCGA-E2-A2P6	E2	breast	positive				TCGA-E2-A2P6-01Z-00-DX1.9D8060AA-881F-49FF-AEF5-B40A3625A44A	a68c54af-194d-49ef-b76c-4be3537d9d78
TCGA-E2-A3DX	E2	breast	positive				TCGA-E2-A3DX-01Z-00-DX1.75094CA2-CE51-4886-A564-BD10043A6E4C	3d9c3c56-1071-4987-9e50-457a5d2610a6
TCGA-E2-A56Z	E2	breast	positive				TCGA-E2-A56Z-01Z-00-DX1.EC28E279-B869-4485-A19F-C732D4CCD374	dae073a8-5982-46e5-9daa-2975fc92e3cc
TCGA-E2-A570	E2	breast	positive				TCGA-E2-A570-01Z-00-DX1.64E5F2CA-9396-40DC-A300-04A54657BDE6	4e48e223-064c-4d63-91c2-6a747ca0f9ea
TCGA-E2-A572	E2	breast	positive				TCGA-E2-A572-01Z-00-DX1.7DDF1C25-58E2-4AF9-B831-598222A4E85D	7634b251-af06-4817-a185-106620ddd0bb
TCGA-E2-A576	E2	breast	positive				TCGA-E2-A576-01Z-00-DX1.2E045763-7EB0-48F5-8C47-E4B84287D739	65c555cc-850b-4504-9ebb-013b965278d8
TCGA-E2-A9RU	E2	breast	positive				TCGA-E2-A9RU-01Z-00-DX1.A06BE284-B9DC-4B45-A202-A9D027AEEDD9	fcb893aa-c7aa-438d-9d6d-c0adb397fa1e
TCGA-E9-A1N4	E9	breast	positive				TCGA-E9-A1N4-01Z-00-DX1.71c8d4a5-ec99-4012-9fe2-ddb3349ad5bc	0334c3e5-ea1f-4f55-bcc1-e8cd8b450921
TCGA-E9-A1N5	E9	breast	positive				TCGA-E9-A1N5-01Z-00-DX1.94DE7B4B-3798-4CC2-8A64-77796A58821A	843d9a61-446f-47dc-b47a-8950f4e9f64a
TCGA-E9-A1N6	E9	breast	positive				TCGA-E9-A1N6-01Z-00-DX1.C0E8FFDC-2614-4DBF-B51E-4646A3919911	55230567-36e5-465f-b1e1-49d19e7fc8b9
TCGA-E9-A1NA	E9	breast	positive				TCGA-E9-A1NA-01Z-00-DX1.2A2FE8BB-621E-43A2-8449-F8FE730C0487	b1a37b14-5979-41fe-9c93-0582a67cb3b5
TCGA-E9-A1NE	E9	breast	positive				TCGA-E9-A1NE-01Z-00-DX1.f332124a-cdab-4ab5-82d1-4b8b7f3c9821	0f8ce6d5-182f-41eb-8a1e-fe3bda2dcbbf
TCGA-E9-A1NF	E9	breast	positive				TCGA-E9-A1NF-01Z-00-DX1.08779060-F710-45CB-A016-56D3C5B745E0	d0057c5b-a658-4259-9f05-aa310a8d1e74
TCGA-E9-A1NG	E9	breast	positive				TCGA-E9-A1NG-01Z-00-DX1.30d2a611-21ad-4ba0-a03c-31f36ecb83d5	d6429a7a-7c37-470e-9d25-b68cefe50fe1
TCGA-E9-A1NH	E9	breast	positive				TCGA-E9-A1NH-01Z-00-DX1.20FF11B7-DAF0-41C2-B7C5-449BA5268EC0	b5e8faf6-7f65-4048-afb5-16f919569b78
TCGA-E9-A1NI	E9	breast	positive				TCGA-E9-A1NI-01Z-00-DX1.AF90ACEF-EDED-40E6-955B-80ACC49778F9	b8e38a96-aa0c-4c6a-a243-ab515a5af970
TCGA-E9-A1R2	E9	breast	positive				TCGA-E9-A1R2-01Z-00-DX1.5529C856-4F4F-4F17-94A2-5CEF94A940EB	00d9f621-eb0a-4968-b553-1db2b94d3f98
TCGA-E9-A227	E9	breast	positive				TCGA-E9-A227-01Z-00-DX1.823062BF-3444-489B-AF91-AAD4ECAA1DC7	ebef3a2a-227f-40f7-9a6d-5138fa43c872
TCGA-E9-A22A	E9	breast	positive				TCGA-E9-A22A-01Z-00-DX1.d986c9eb-2c54-4663-a54b-04c0756db6db	54d20f52-a7b1-4814-ba36-082108f23b59
TCGA-E9-A22B	E9	breast	positive				TCGA-E9-A22B-01Z-00-DX1.01692f98-bd7c-4b02-990c-53560276baa0	130b1b0e-08f9-49ff-bdea-1b2711d79c68
TCGA-E9-A22D	E9	breast	positive				TCGA-E9-A22D-01Z-00-DX1.b2867437-0add-4b7d-8002-fb09ed961942	044f28b0-564a-42d8-9df1-ba3fd4d6c014
TCGA-E9-A22E	E9	breast	positive				TCGA-E9-A22E-01Z-00-DX1.3d5b1ba6-466f-4852-b1fc-bc29ef3be9a2	12261e71-06be-4867-86ab-9c9b1d7ad154
TCGA-E9-A22H	E9	breast	positive				TCGA-E9-A22H-01Z-00-DX1.0ee39fd1-b077-40ea-bd0d-8a3db474fdd5	9c8c8490-abaa-4a61-a248-4902d9da82c8
TCGA-E9-A295	E9	breast	positive				TCGA-E9-A295-01Z-00-DX1.ED6CC024-56E7-45A9-B41F-F84550A899F7	9fa6af5e-5023-47ac-88e1-219b08a06d61
TCGA-E9-A3Q9	E9	breast	positive				TCGA-E9-A3Q9-01Z-00-DX1.2D0CA5D4-CCE5-4647-BFB3-D5359F53DA83	60b168d5-8ec0-4996-8e4e-340593ceb8a6
TCGA-E9-A3X8	E9	breast	positive				TCGA-E9-A3X8-01Z-00-DX1.D1532F80-F5F8-47AF-8A1B-B59E345F5D70	0ef21e8e-df25-4d9a-b1e3-ef5b1f01ce86
TCGA-E9-A54X	E9	breast	positive				TCGA-E9-A54X-01Z-00-DX1.9BF3DE15-FA5A-459D-9B2E-8EB92F34228D	6893c05f-2f6b-4c9b-bfa5-928ac5d44cfa
TCGA-E9-A54Y	E9	breast	positive				TCGA-E9-A54Y-01Z-00-DX1.5FD70369-6514-4E5E-8BEF-65DAC5671E1A	8b981586-cc50-44dd-a6cb-1fcca5afbd9b
TCGA-E9-A5FK	E9	breast	positive				TCGA-E9-A5FK-01Z-00-DX1.3F002C99-B4CA-4068-A816-EAC370A2E8C4	035a8ebb-a2c2-41bd-bcb9-8a9f5ac1a8a6
TCGA-E9-A6HE	E9	breast	positive				TCGA-E9-A6HE-01Z-00-DX1.97514DBA-9BC0-4554-9A43-99C48C6B953A	c8a58a59-27ba-4a96-9862-f07c8bbc294b
TCGA-EW-A1IW	EW	breast	positive				TCGA-EW-A1IW-01Z-00-DX1.0DE87057-951F-4887-A2D5-485736D66E4E	b0dda2b4-3ca0-40f0-a082-f41cc6afd45d
TCGA-EW-A1IX	EW	breast	positive				TCGA-EW-A1IX-01Z-00-DX1.72AE0E0F-B213-454F-8275-76A7C43FAB86	5d19e291-0437-47a8-aee6-3b3adab803ec
TCGA-EW-A1IY	EW	breast	positive				TCGA-EW-A1IY-01Z-00-DX1.3FD00274-C2CD-491A-915B-23FD535A4723	295469fa-186f-4b50-881f-07e63e4405cc
TCGA-EW-A1IZ	EW	breast	positive				TCGA-EW-A1IZ-01Z-00-DX1.81D5544E-0A7D-4A92-A3B0-4F22CFB8BBB2	b0e7ce5b-5de6-4b13-ae75-5a0360d044de
TCGA-EW-A1J1	EW	breast	positive				TCGA-EW-A1J1-01Z-00-DX1.FFC2D5DB-E6D0-4143-A1E7-0A2027846C8C	2c3dea2c-5ce6-4de5-ad15-b3f9416b0ab4
TCGA-EW-A1J2	EW	breast	positive				TCGA-EW-A1J2-01Z-00-DX1.F1D8E593-2DF4-44C3-873D-FD3C910011E4	6d7a28e1-1617-4e0e-be39-83a6ed60fcaf
TCGA-EW-A1J3	EW	breast	positive				TCGA-EW-A1J3-01Z-00-DX1.F736F6F4-0859-439A-A417-98B520C8D65A	90308c41-8fc2-4f27-94ac-975c47d27e97
TCGA-EW-A1J6	EW	breast	positive				TCGA-EW-A1J6-01Z-00-DX1.F668E978-13B6-4284-9522-37C65C57A21A	8516e1c4-75d9-4bbe-8222-1b6c479c15ae
TCGA-EW-A1OX	EW	breast	positive				TCGA-EW-A1OX-01Z-00-DX1.9B19CBEE-E592-4A4D-839F-CECDCA20F4B1	c6c68d8a-1b0e-4c2c-807a-f7752a02634c
TCGA-EW-A1OY	EW	breast	positive				TCGA-EW-A1OY-01Z-00-DX1.42AF5C9A-A90F-4A58-B5D4-B615F8CD4333	00e926c5-d65d-42e5-8ba4-afaab66db47c
TCGA-EW-A1OZ	EW	breast	positive				TCGA-EW-A1OZ-01Z-00-DX1.9639BB06-FF02-475F-A89D-773BE12721CC	6c5d683c-dadb-4fb5-8769-166ebc770359
TCGA-EW-A1P0	EW	breast	positive				TCGA-EW-A1P0-01Z-00-DX1.6C75EEBD-CE05-4DE2-8C43-8B6435F1379F	0f07c601-42ef-42b8-bebb-e08a9541ee01
TCGA-EW-A1P3	EW	breast	positive				TCGA-EW-A1P3-01Z-00-DX1.EF69B964-57D6-4F8E-A183-A3022AF6E835	dcbcf0ea-f460-441c-8f25-e61216a234a9
TCGA-EW-A1P5	EW	breast	positive				TCGA-EW-A1P5-01Z-00-DX1.B0D59A56-116E-48B3-BC90-237EA4B3F95B	9fe17387-8747-4540-b01e-2638c665ab8f
TCGA-EW-A1P6	EW	breast	positive				TCGA-EW-A1P6-01Z-00-DX1.A8024C26-6336-4858-88FD-5679795899BA	101c2a43-88d8-4cb8-b5bd-c8ec41e835b1
TCGA-EW-A1PA	EW	breast	positive				TCGA-EW-A1PA-01Z-00-DX1.03B033F8-62C0-49E1-BDEA-C5217AB3460A	e3319ea2-10e2-4626-8844-4e6f82d0dcd0
TCGA-EW-A1PC	EW	breast	positive				TCGA-EW-A1PC-01Z-00-DX1.45369705-AD49-419F-A0F0-EC51473BBAB9	2ab71899-2178-4d6c-9da1-9ed758fd6a95
TCGA-EW-A1PD	EW	breast	positive				TCGA-EW-A1PD-01Z-00-DX1.6F6A0122-A50B-4D00-9A3F-7A2502D44E38	9831c1c0-3909-4a71-916d-2551da437100
TCGA-EW-A1PE	EW	breast	positive				TCGA-EW-A1PE-01Z-00-DX1.8EF56824-0B37-4AD1-AF3E-7988FCBEF773	ddcb21eb-b039-42b6-9f4e-12e36ad9040e
TCGA-EW-A1PF	EW	breast	positive				TCGA-EW-A1PF-01Z-00-DX1.9420D058-65CE-4DF8-815F-EB407003096E	c2af27eb-07c1-471a-96cb-5a95bd0b61d5
TCGA-EW-A1PG	EW	breast	positive				TCGA-EW-A1PG-01Z-00-DX1.A31B2048-D04D-467C-A9E4-6A63942A58C6	9448760c-5002-4fb0-bb7b-9e2d7b3959f1
TCGA-EW-A2FS	EW	breast	positive				TCGA-EW-A2FS-01Z-00-DX1.A01C9183-2AC8-456A-B5A6-85C5BB0361D8	64cf590d-97ba-46a6-a9b0-b79a415de9d3
TCGA-EW-A2FV	EW	breast	positive				TCGA-EW-A2FV-01Z-00-DX1.0C59AC06-DD9B-413A-8A03-B71774F662FA	8016d285-e7f2-4f37-a36d-a9f48014c572
TCGA-EW-A2FW	EW	breast	positive				TCGA-EW-A2FW-01Z-00-DX1.4F948681-81F3-46C5-A4E8-FDE8A4116F7A	3985ea64-d68f-4539-a4d3-65ff4a7b98be
TCGA-EW-A3E8	EW	breast	positive				TCGA-EW-A3E8-01Z-00-DX1.E185B2E4-3E16-4C66-90D7-FDB9A14BA00D	728d9e14-05c2-479e-8760-bf692653c8d1
TCGA-EW-A423	EW	breast	positive				TCGA-EW-A423-01Z-00-DX1.31502D62-9C83-4A9C-9682-05A185486EAA	a128bc47-1896-4436-832a-9bf55434f382
TCGA-EW-A423	EW	breast	positive				TCGA-EW-A423-01Z-00-DX2.5EF1CF39-600A-4ED3-A5A2-AF4435A5F8B5	efed91ed-3aea-486a-bfed-b14fbc8f2d3e
TCGA-EW-A424	EW	breast	positive				TCGA-EW-A424-01Z-00-DX1.662894F0-31FE-494B-9A9E-7C369AE23D27	7aac46bb-70b3-4586-8852-4ab1f5e69d66
TCGA-EW-A6S9	EW	breast	positive				TCGA-EW-A6S9-01Z-00-DX1.4A8CD2D4-D528-465C-82DC-9CAE35DD424B	517db424-2713-490e-a15b-2740a84b9fed
TCGA-EW-A6SA	EW	breast	positive				TCGA-EW-A6SA-01Z-00-DX1.DE032DD7-169D-4AA2-A4E0-1EFC158431FA	6e2db77d-7125-40e8-bcff-d603c4db86ee
TCGA-EW-A6SC	EW	breast	positive				TCGA-EW-A6SC-01Z-00-DX1.C2D50E7C-3AD0-4038-9A1C-CAE54A3FBE2F	016fc18e-1a88-478f-82a4-38f4f10a8f42
TCGA-GI-A2C8	GI	breast	positive				TCGA-GI-A2C8-01Z-00-DX1.09BD8AC9-645A-4C8B-9B36-77D833BDBA09	0a886f18-c44c-4b5e-b243-6df6e27f426a
TCGA-GM-A2D9	GM	breast	positive				TCGA-GM-A2D9-01Z-00-DX1.AF4BF2DD-05FB-400B-A1BC-6E7C9B9DDF05	994db278-3ed5-4527-9066-a45867be7ef2
TCGA-GM-A2DA	GM	breast	positive				TCGA-GM-A2DA-01Z-00-DX1.6E409F88-F654-48C8-A753-BB054037BE16	ac8c09f2-2fd6-43e2-8233-00dcf54dcb0b
TCGA-GM-A2DC	GM	breast	positive				TCGA-GM-A2DC-01Z-00-DX1.39F956BB-52D0-4385-9923-4D7D36D78862	c2d93ecc-ec8e-46c6-9d51-3dc71be1d252
TCGA-GM-A2DK	GM	breast	positive				TCGA-GM-A2DK-01Z-00-DX1.4F81A585-9549-454C-8E15-2E4545795460	9af6f832-035e-4b20-b836-a355b8cef97e
TCGA-GM-A2DL	GM	breast	positive				TCGA-GM-A2DL-01Z-00-DX1.1CE6992E-B1CE-45AB-B2EB-75338B6FEE9D	54fdec52-eaa2-4fad-8bab-ff04b2c92114
TCGA-GM-A2DM	GM	breast	positive				TCGA-GM-A2DM-01Z-00-DX1.652038F4-C370-40EB-A545-51062783C74C	8d64eaaf-515e-437c-818e-b0b7cb37366c
TCGA-GM-A2DN	GM	breast	positive				TCGA-GM-A2DN-01Z-00-DX1.593003B0-BA87-486B-B472-D6B85867D54D	e61df737-d641-4595-b0cf-940bfcddc6c3
TCGA-GM-A2DO	GM	breast	positive				TCGA-GM-A2DO-01Z-00-DX1.60817A51-93B7-483D-ABC9-8ED6341C6660	76d7e670-26f0-4e30-97a9-09d219e90dca
TCGA-GM-A3NY	GM	breast	positive				TCGA-GM-A3NY-01Z-00-DX1.BEED8B8F-5A1B-4CE2-BB5D-A7ED40551AE4	82d20a60-4920-4c3a-91e3-a9dffc9d59e3
TCGA-GM-A3XG	GM	breast	positive				TCGA-GM-A3XG-01Z-00-DX1.68FFB600-8573-451F-8100-D11DB091F457	7ea8749b-c86b-49ff-946c-625943f1d8e7
TCGA-GM-A3XN	GM	breast	positive				TCGA-GM-A3XN-01Z-00-DX1.49F5C8AC-0328-4BC2-9FE2-E7150B7A42E2	88a55e15-121d-41d9-a2a1-b40567408902
TCGA-GM-A4E0	GM	breast	positive				TCGA-GM-A4E0-01Z-00-DX1.55A5D765-AA35-4052-9185-6872B580F0F6	422b7a56-141d-48a5-a2e2-066d475c2e19
TCGA-HN-A2OB	HN	breast	positive				TCGA-HN-A2OB-01Z-00-DX1.14F1FBFB-4540-43CE-9D79-5BC628640424	baea357d-f813-46d8-92ae-62d2beaf6d94
TCGA-JL-A3YW	JL	breast	positive				TCGA-JL-A3YW-01Z-00-DX1.827C5C53-9C30-4307-802A-5A7896828A7F	0415dc25-2014-4f97-8ad5-fe33adc92874
TCGA-LD-A66U	LD	breast	positive				TCGA-LD-A66U-01Z-00-DX1.AEC25C62-0519-47ED-A85B-2A964BA2BA87	734d4a72-94ad-4274-8f14-0a9abaee1b0d
TCGA-LD-A74U	LD	breast	positive				TCGA-LD-A74U-01Z-00-DX1.F3C1EBBB-4AED-49A9-A8D2-B6145E162BE4	05a2048b-9cb0-43b4-b3ef-5cd1b47f38d1
TCGA-LD-A7W5	LD	breast	positive				TCGA-LD-A7W5-01Z-00-DX1.C9920081-C2FE-461E-AEF8-625D4A95BE2F	62f2c39c-20fc-439d-a3df-f90326f15c62
TCGA-LD-A7W6	LD	breast	positive				TCGA-LD-A7W6-01Z-00-DX1.3E125146-B447-4973-AE09-6D374970B46C	1e5499b6-73e2-463f-868b-e5652e3fd575
TCGA-LL-A440	LL	breast	positive				TCGA-LL-A440-01Z-00-DX1.6E031FD6-236C-49FA-B920-4CB120C59037	16923b13-722b-4b2a-8364-20592da16f73
TCGA-LL-A442	LL	breast	positive				TCGA-LL-A442-01Z-00-DX1.9275EDBD-1C89-4AF3-B02B-19F613A4E083	411e68e5-a78e-486d-aba6-fdef038f9082
TCGA-LL-A50Y	LL	breast	positive				TCGA-LL-A50Y-01Z-00-DX1.7F08413F-2C59-4322-9296-84F8CD3DF619	c6845ca3-df62-4186-8106-915cc22719f4
TCGA-LL-A5YL	LL	breast	positive				TCGA-LL-A5YL-01Z-00-DX1.164C74AB-87D5-46CC-9D96-33FE1F88DC80	1e3d7e89-ee2c-46fd-8697-2e62886657fb
TCGA-LL-A5YM	LL	breast	positive				TCGA-LL-A5YM-01Z-00-DX1.2B8904A9-6A45-4FFD-AF15-EB81773E5B79	09a0d4a4-fa07-43c9-aed5-c292baa229cf
TCGA-LL-A5YN	LL	breast	positive				TCGA-LL-A5YN-01Z-00-DX1.F221939B-3680-4B95-93A9-BE8599550E87	55eb1c6a-2290-4458-afa2-f259d80e6395
TCGA-LL-A5YP	LL	breast	positive				TCGA-LL-A5YP-01Z-00-DX1.ADA978DF-6625-4C4D-AE0C-F589B2BA4897	0b2e87e5-8168-4e31-ace7-ef06fb4a1e68
TCGA-LL-A6FP	LL	breast	positive				TCGA-LL-A6FP-01Z-00-DX1.6261398A-7288-4924-BBE2-FC1949256E40	dd3158fb-e1bc-4aac-a742-ca3fc86ed9f6
TCGA-LL-A6FQ	LL	breast	positive				TCGA-LL-A6FQ-01Z-00-DX1.D4FEEC16-FC67-4C4A-A4B1-F8BA34ECBCBD	ba28ec65-861d-4dc2-8ee2-8f5c38cb3804
TCGA-LL-A73Z	LL	breast	positive				TCGA-LL-A73Z-01Z-00-DX1.C010142E-29C0-411D-9E0E-4B7D8A4C09BF	ab77596c-b37f-4ab2-9416-c5fbee2255b2
TCGA-LL-A7SZ	LL	breast	positive				TCGA-LL-A7SZ-01Z-00-DX1.4DAF6421-6A1D-41C8-BFD6-859FE10CB8CC	553c02d0-2c62-4513-bfc7-daef00be745e
TCGA-LL-A7T0	LL	breast	positive				TCGA-LL-A7T0-01Z-00-DX1.B03BBA63-ACF4-4BCA-9F2B-F631F0C6A25C	a8ec7eb3-4e63-4368-b45d-57c2cdfe1f45
TCGA-LL-A8F5	LL	breast	positive				TCGA-LL-A8F5-01Z-00-DX1.7579425E-1425-4160-A9DD-3D50F4C5428D	fd27d12b-3a78-4019-9587-991b672df809
TCGA-LL-A9Q3	LL	breast	positive				TCGA-LL-A9Q3-01Z-00-DX1.94FA76F5-008A-401B-BFDC-817804BAE5F6	93083f52-c5d6-4e38-bf34-1d9658d2a1eb
TCGA-LQ-A4E4	LQ	breast	positive				TCGA-LQ-A4E4-01Z-00-DX1.CF422C39-614F-4F14-813B-95BB7B171977	d8bb2eff-1616-421c-897f-dbf75e509edb
TCGA-MS-A51U	MS	breast	positive				TCGA-MS-A51U-01Z-00-DX1.490DE85A-ECE5-4E2A-9657-841BE6FFCCA0	910b5349-046d-483e-8277-fcaa07cb35ca
TCGA-OK-A5Q2	OK	breast	positive				TCGA-OK-A5Q2-01Z-00-DX1.0D169898-37C6-44CA-AC87-27887123AA6F	89390bcb-3498-4763-8403-0a9012e66aa5
TCGA-OK-A5Q2	OK	breast	positive				TCGA-OK-A5Q2-01Z-00-DX2.C828A160-87DF-4625-A8C5-2057F61D54F4	947b1df8-0341-477e-ab4a-3a748db46b7b
TCGA-OK-A5Q2	OK	breast	positive				TCGA-OK-A5Q2-01Z-00-DX3.5F9215C3-E407-46F8-968E-503D7D14605C	c4a0c430-cb1e-4b55-8b73-c1ad1dc276b6
TCGA-OK-A5Q2	OK	breast	positive				TCGA-OK-A5Q2-01Z-00-DX4.83B45D6C-E350-4436-812F-4155D9F7D331	bf4c4578-c186-49b8-88ee-b9dea446c6c8
TCGA-OL-A5D8	OL	breast	positive				TCGA-OL-A5D8-01Z-00-DX1.C0A75731-1DDC-4FAF-A2C5-2E2ECB23DC13	bb096ac6-7db2-4c05-850b-6552f370556d
TCGA-OL-A5DA	OL	breast	positive				TCGA-OL-A5DA-01Z-00-DX1.1B1E9CC4-7B42-43BB-A1D7-A26F1D1F8557	7ff4c86a-7939-4af9-8769-4d48fb7452e2
TCGA-OL-A66H	OL	breast	positive				TCGA-OL-A66H-01Z-00-DX1.E54AF3FA-E59E-404C-BB83-A6FC6FC9B312	69259002-b276-40b1-affd-5f19efa62b4c
TCGA-OL-A66J	OL	breast	positive				TCGA-OL-A66J-01Z-00-DX1.661F7F70-E4D4-4875-B8C4-556F7927F3BA	53f6eba5-0a1f-45b8-956d-bd4df0996029
TCGA-OL-A66K	OL	breast	positive				TCGA-OL-A66K-01Z-00-DX1.C1DC85F1-4FAE-4411-9886-11DCB5E70CC3	07e24277-17a0-4442-9d56-b235c93e4142
TCGA-OL-A66L	OL	breast	positive				TCGA-OL-A66L-01Z-00-DX1.E01BA275-57A5-49DF-9376-1AD0BDFFF7E2	8d5f3c2d-38ed-41dd-a4b2-93a3fee7f07a
TCGA-OL-A66N	OL	breast	positive				TCGA-OL-A66N-01Z-00-DX1.ABDA3014-7B3A-4D48-A415-CB9608491ECB	b576aac5-e80f-4ee2-a4bb-87d8de1c770c
TCGA-OL-A66O	OL	breast	positive				TCGA-OL-A66O-01Z-00-DX1.5F1E4C60-5CE8-41B4-A94D-4AA80D9253F9	1c8bf463-54da-4f25-a146-e9ecb3df3af1
TCGA-OL-A6VQ	OL	breast	positive				TCGA-OL-A6VQ-01Z-00-DX1.E3B81163-0239-47C3-B53F-064405B58685	d8a5a25e-f7dc-4c0d-8d08-efa050713725
TCGA-PE-A5DC	PE	breast	positive				TCGA-PE-A5DC-01Z-00-DX1.8E6953AD-C14A-43F5-B062-E31AB13C7BDF	6636de93-98dd-4078-8e81-8551ac4a87e7
TCGA-PE-A5DD	PE	breast	positive				TCGA-PE-A5DD-01Z-00-DX1.E1EF11EC-B87B-49DE-A544-2E162F9AE789	8f666638-e5a2-4088-972b-ab614bc1f306
TCGA-PE-A5DE	PE	breast	positive				TCGA-PE-A5DE-01Z-00-DX1.88B354F2-5485-44AA-A057-89E40B988F69	af5dd5f2-23d0-482e-be0e-4b2e5b795487
TCGA-S3-A6ZF	S3	breast	positive				TCGA-S3-A6ZF-01Z-00-DX1.E50205A0-63CA-49DE-8831-2A8916DEF403	7d502331-7d99-45fd-9f78-781b083f5017
TCGA-S3-A6ZG	S3	breast	positive				TCGA-S3-A6ZG-01Z-00-DX1.659A0BFB-D99B-474F-B4C2-6590C9161BD1	0f02454b-d62b-4fc8-9660-142e0ab066bf
TCGA-S3-A6ZH	S3	breast	positive				TCGA-S3-A6ZH-01Z-00-DX1.E728FF79-4921-436F-BFF5-5B782C0EEB9A	ce717a46-a25a-42f3-8402-10239838d0c6
TCGA-S3-AA0Z	S3	breast	positive				TCGA-S3-AA0Z-01Z-00-DX1.4D96156A-4067-41F2-90B8-41EF7ED794CF	ab15b4e9-4554-4214-b0c5-d142b3aa23c7
TCGA-S3-AA11	S3	breast	positive				TCGA-S3-AA11-01Z-00-DX1.36B83B37-2928-4DB7-A04A-8D511F1183FD	984be8a2-6d98-49dd-863a-d20dfc1c9c88
TCGA-S3-AA12	S3	breast	positive				TCGA-S3-AA12-01Z-00-DX1.2A991B9F-E7E6-410B-B0BF-635E3CC40C7E	fea933ee-be08-4e79-b20e-d0d67bac87fc
TCGA-S3-AA12	S3	breast	positive				TCGA-S3-AA12-01Z-00-DX2.4F0A4F18-41C7-4497-A7B8-5DCE610E08AD	f506096a-6d86-481b-90ed-389e1b636c84
TCGA-S3-AA14	S3	breast	positive				TCGA-S3-AA14-01Z-00-DX1.000A865F-19E6-4018-9352-BFA54EF0CE31	73b86ca1-3558-4026-ae2f-237f9ce233a3
TCGA-S3-AA17	S3	breast	positive				TCGA-S3-AA17-01Z-00-DX1.9B7DC02E-ECB2-4403-A894-F418AD452E49	1d3ef9f3-dfec-4c41-b2ce-99db6794d0a9
TCGA-UL-AAZ6	UL	breast	positive				TCGA-UL-AAZ6-01Z-00-DX1.0488628B-C06B-4A1D-9198-EC29D0BACF6E	3f195252-ba38-4843-8779-1e54568d69df
TCGA-W8-A86G	W8	breast	positive				TCGA-W8-A86G-01Z-00-DX2.DEC2CC1C-3662-43C6-A5CB-EC94B343FA3D	5c1f2797-8357-46e3-930a-3eedfeb1f7a0
TCGA-WT-AB41	WT	breast	positive				TCGA-WT-AB41-01Z-00-DX1.75BDFDF2-CD87-46D1-B32C-725741CB02BE	40b5da84-5b98-4444-9745-2f1ebe5132e4
TCGA-WT-AB44	WT	breast	positive				TCGA-WT-AB44-01Z-00-DX1.B6ECEA7C-DA26-4B34-88CE-6834631DFA35	ee78535a-5441-477e-8e9a-5d60e6a302c8
TCGA-XX-A899	XX	breast	positive				TCGA-XX-A899-01Z-00-DX1.08FE27B7-73B8-4CE3-ACF4-0689C81C140B	c0771f84-757a-417d-8841-73735b256322
TCGA-XX-A89A	XX	breast	positive				TCGA-XX-A89A-01Z-00-DX1.671E2AD6-4D1A-4579-88C1-5B0B15818126	6404fcfb-25c6-44e7-b0bb-003e17b68270
TCGA-Z7-A8R5	Z7	breast	positive				TCGA-Z7-A8R5-01Z-00-DX1.3BDB407F-514C-4131-B058-FA1E69154276	acc74a64-a77a-47fc-b771-57856b239874
TCGA-Z7-A8R6	Z7	breast	positive				TCGA-Z7-A8R6-01Z-00-DX1.CE4ED818-D762-4324-9DEA-2ACB38B9B0B9	a866f667-ca52-46f6-9bfd-7f89515aad2e
TCGA-83-5908	Site-28			adenocarcinoma			TCGA-83-5908-01Z-00-DX1.381c8f82-61a0-4e9d-982d-1ad0af7bead9	5f0b7fa9-2567-4f8a-b797-8244c989f643
TCGA-62-A46V	Site-124			adenocarcinoma			TCGA-62-A46V-01Z-00-DX1.631E54D0-9E57-4932-B4EF-81820E56A95B	b519cea4-8a43-4bcb-ace2-55fe1e6db151
TCGA-44-2655	Site-29			adenocarcinoma			TCGA-44-2655-01Z-00-DX1.ee255271-780c-461c-ab23-5cd3504b5e4a	ac97687c-bfb7-4903-b041-78b70e4cc1e3
TCGA-05-4418	Site-61			adenocarcinoma			TCGA-05-4418-01Z-00-DX1.f3863ea5-564f-482f-9878-cc104cf69401	5cd6573f-646b-4c8a-a296-928c67282d97
TCGA-49-4487	Site-69			adenocarcinoma			TCGA-49-4487-01Z-00-DX1.3a3a0720-463c-430e-849b-e2f8991bdfa5	c7db6035-2e28-4b90-9eb2-852b10b999f6
TCGA-38-4631	Site-130			adenocarcinoma			TCGA-38-4631-01Z-00-DX1.5e0c873a-9c4c-4e0b-bf2e-e3cd8b760761	f28b9a47-68b8-4549-abfd-06e3038dad7b
TCGA-55-1594	Site-67			adenocarcinoma			TCGA-55-1594-01Z-00-DX1.bd90c500-7c0b-4c45-a3f7-2d9177384b1d	4081ddff-9524-4699-b7aa-915f6b040823
TCGA-75-6207	Site-93			adenocarcinoma			TCGA-75-6207-01Z-00-DX1.837B7B0F-424C-423B-9045-A905E7C1C54C	836487d9-cc0f-4c1a-9fe6-ef6ed93a28f7
TCGA-MP-A4TD	Site-180			adenocarcinoma			TCGA-MP-A4TD-01Z-00-DX1.937DEBC9-F5D5-4682-AA9A-13D8226EE06C	6eb1e8ca-a7c6-456f-82f7-765cb2aecfce
TCGA-78-7537	Site-96			adenocarcinoma			TCGA-78-7537-01Z-00-DX1.e5597e41-ebba-4d6f-8a1f-15cd81d8f026	9294df04-ba3d-4120-9064-0232d3d75203
TCGA-J2-A4AE	Site-2			adenocarcinoma			TCGA-J2-A4AE-01Z-00-DX1.42C5DE4A-7787-4E59-8969-D12503262C96	01bea133-7f27-40a6-8d4e-018da17accda
TCGA-55-7994	Site-67			adenocarcinoma			TCGA-55-7994-01Z-00-DX1.a0858080-c471-4337-bc57-7af57e9d92d8	d3f472e7-e76a-458e-a455-224eaa6ec4c6
TCGA-55-6978	Site-67			adenocarcinoma			TCGA-55-6978-01Z-00-DX1.2ef6d6aa-2a19-4bce-b845-cc83ac81a1c3	61ce296a-11f2-49d7-89d3-976c3d2dbaec
TCGA-50-5066	Site-157			adenocarcinoma			TCGA-50-5066-02Z-00-DX1.A2CA045A-7956-4E04-9EC9-5856FC789110	f64f219f-e0dd-439a-b447-55bc3f9e8ac4
TCGA-55-8206	Site-67			adenocarcinoma			TCGA-55-8206-01Z-00-DX1.1216f330-c4e9-41b5-a2b7-9cafd960fa11	ae7f998c-d185-4114-a4a3-3cbbbed055f0
TCGA-J2-8192	Site-2			adenocarcinoma			TCGA-J2-8192-01Z-00-DX1.A784F381-7906-480F-99A1-0B88005953A0	e692067b-f490-4f7d-9a30-c77d75fedf19
TCGA-55-8621	Site-67			adenocarcinoma			TCGA-55-8621-01Z-00-DX1.7C519007-D59D-432A-BF4D-23D14A1C8BB6	c362b1ce-0af7-43a4-80f5-43d849262abc
TCGA-73-4662	Site-103			adenocarcinoma			TCGA-73-4662-01Z-00-DX1.76e23a15-0917-44ad-9181-50100d318003	a0384210-a7e3-45b9-b82f-8a962bd71229
TCGA-49-6761	Site-69			adenocarcinoma			TCGA-49-6761-01Z-00-DX1.10c577a2-f65c-4517-8a25-83d44e380f8f	69d9593e-6189-453a-9042-28e6485f1a93
TCGA-78-7160	Site-96			adenocarcinoma			TCGA-78-7160-01Z-00-DX1.f40f6c04-74b1-4cef-aabc-cbafadbdf39f	ed84f981-7ee0-4796-9519-f9e7b9d11291
TCGA-50-6594	Site-157			adenocarcinoma			TCGA-50-6594-01Z-00-DX1.43b2005a-4245-4025-ad85-4a957f308a5c	d37a1ac5-2941-422e-82fc-06f2e032fd72
TCGA-49-4494	Site-69			adenocarcinoma			TCGA-49-4494-01Z-00-DX2.cac5ed0a-98c3-4d37-a4f4-9596a061836a	91295581-e479-4e1e-a55f-4a5ad770e43c
TCGA-86-7711	Site-9			adenocarcinoma			TCGA-86-7711-01Z-00-DX1.f64dd9d8-b9ca-4d1f-9783-d1042979132d	855d4a48-b3d4-4088-a6a0-bca7d75ccefa
TCGA-50-5931	Site-157			adenocarcinoma			TCGA-50-5931-01Z-00-DX1.34261ED6-7815-487C-A50C-2DAD587187B9	82b362c4-c5a0-40c7-889b-a2694e5cb6ce
TCGA-55-A57B	Site-67			adenocarcinoma			TCGA-55-A57B-01Z-00-DX1.8D3C7063-3AF6-4839-A656-F844EC0AF9DB	6ff48f44-29d0-4c79-be38-54444a0f5694
TCGA-NJ-A7XG	Site-182			adenocarcinoma			TCGA-NJ-A7XG-01Z-00-DX1.4A876254-653C-410B-A36C-55FC41C1DD93	7b017dbd-5dfa-4901-b418-41ac5010545c
TCGA-95-7039	Site-179			adenocarcinoma			TCGA-95-7039-01Z-00-DX1.C191A46D-A667-4BF6-8E6B-3E5CBF9DF43F	accc12d3-3a4f-4597-a9c8-31d0b2ac090c
TCGA-38-6178	Site-130			adenocarcinoma			TCGA-38-6178-01Z-00-DX1.5932337D-BA2B-455D-9E34-22961EFA2170	01954393-6fd5-422b-bf9e-36fab4452619
TCGA-86-A456	Site-9			adenocarcinoma			TCGA-86-A456-01Z-00-DX1.5C7CBF9B-0AE3-4776-9434-296AA0C605CC	5d3ccaae-0d6d-49b5-bd48-f09065d6fd47
TCGA-64-5775	Site-40			adenocarcinoma			TCGA-64-5775-01Z-00-DX1.9A338C1A-CDB6-41AF-B6D5-EDE608B5E3E1	15bcf2b1-bf72-4dae-8ea8-a9e992bf86dc
TCGA-62-A46O	Site-124			adenocarcinoma			TCGA-62-A46O-01Z-00-DX1.39B361AD-ED1D-4C0C-8611-0E8CCBDBD252	94ea82ba-89a7-42d1-a778-c4093b79c580
TCGA-78-7542	Site-96			adenocarcinoma			TCGA-78-7542-01Z-00-DX1.2ee042a6-11ee-4668-b254-44144fca4234	e9298a6b-7d4a-4fe2-8349-3719a8c26d07
TCGA-99-7458	Site-175			adenocarcinoma			TCGA-99-7458-01Z-00-DX1.10ea0b2c-c763-40d1-83a4-3d4ae957fdb0	25daa5e5-bf3c-41e6-9b9e-170c18a603fb
TCGA-55-A4DG	Site-67			adenocarcinoma			TCGA-55-A4DG-01Z-00-DX1.9CE9B7BE-48EF-44F1-9C25-F15700A3E5DE	5d220819-58aa-4c3b-afe0-b442ebdd53a1
TCGA-05-4433	Site-61			adenocarcinoma			TCGA-05-4433-01Z-00-DX1.5843D3CC-CB24-4A0A-BB65-78A5DAA11D84	60f8249b-abf8-4ae3-a472-ed2a428e3834
TCGA-49-4507	Site-69			adenocarcinoma			TCGA-49-4507-01Z-00-DX1.1df4e286-ea89-4c38-ad53-a26e5b7b0402	afe0916c-b361-48f7-82dd-2fced9025e77
TCGA-J2-A4AG	Site-2			adenocarcinoma			TCGA-J2-A4AG-01Z-00-DX1.487780B8-18E7-494A-8054-5637239870EB	8d89043c-0160-406c-a885-ba803f480789
TCGA-86-7953	Site-9			adenocarcinoma			TCGA-86-7953-01Z-00-DX1.847865ce-df59-4677-bac2-ee88a258fe4e	1ac67634-7c99-445e-abb0-7ed7f801a080
TCGA-97-A4M1	Site-181			adenocarcinoma			TCGA-97-A4M1-01Z-00-DX1.1C4B8247-BA3F-4841-BC9D-554F03F7894C	fc7d3a58-119d-4cb5-9b48-1932c9f271e9
TCGA-MP-A4T8	Site-180			adenocarcinoma			TCGA-MP-A4T8-01Z-00-DX1.3ECB340F-66C7-4F64-8E00-463BF82AAD83	2d17ae20-97e0-4591-b958-c0c90e7c79be
TCGA-64-5779	Site-40			adenocarcinoma			TCGA-64-5779-01Z-00-DX1.B3268447-DCE0-4927-B5A9-EC4D61E9B17D	69b5b476-9c48-46fa-ab6d-f9f6512a0ca6
TCGA-55-8299	Site-67			adenocarcinoma			TCGA-55-8299-01Z-00-DX1.6F652EC5-EBB8-499C-A66D-E0951FBFCAA2	06c1f5a5-faa6-4fd0-9706-995716e248a9
TCGA-55-6987	Site-67			adenocarcinoma			TCGA-55-6987-01Z-00-DX1.0c52b721-2209-4818-af8f-b22d37e6e81e	3bbf7cf7-a805-450b-aba3-4dd9bcc847c4
TCGA-44-6778	Site-29			adenocarcinoma			TCGA-44-6778-01Z-00-DX1.5e932267-cc68-4a8e-a660-fe2cc0c59ff4	85aecca5-2e8e-4e47-9112-0ba8c1f38521
TCGA-49-AARO	Site-69			adenocarcinoma			TCGA-49-AARO-01Z-00-DX1.FB8C82DC-F823-43CF-A8EA-1208C767AF54	a8daacf4-6c45-4158-b92e-a0086fc73d7d
TCGA-55-6985	Site-67			adenocarcinoma			TCGA-55-6985-01Z-00-DX1.428ad69e-c0ea-445e-8d38-fa2dab6eb81f	9dce4938-27d5-4926-9c66-7176369d27e8
TCGA-75-5146	Site-93			adenocarcinoma			TCGA-75-5146-01Z-00-DX1.4958A631-7E6F-4FBB-A1C3-B8F8368D46C5	b745bca0-80d3-4f76-b896-900f9ea00ca4
TCGA-69-7764	Site-178			adenocarcinoma			TCGA-69-7764-01Z-00-DX1.be9fec48-68eb-4c27-a028-5315d7e368e0	451ec693-f54c-4a32-90f5-e06d35d15243
TCGA-69-7761	Site-178			adenocarcinoma			TCGA-69-7761-01Z-00-DX1.aa7ef5ef-8162-4961-a923-3a29646efba3	d93d6912-d7fa-4156-9d22-ca9e52542a07
TCGA-75-7031	Site-93			adenocarcinoma			TCGA-75-7031-01Z-00-DX1.B058D81B-E869-4AEA-8CAC-4B6264FB86A8	a83ac4f3-0b14-4e4e-af76-1c8644d416cc
TCGA-05-4424	Site-61			adenocarcinoma			TCGA-05-4424-01Z-00-DX1.4892016C-1A96-4A72-ACB8-FFD282FC4E69	b139b75c-44e8-4909-96f0-208e6122e5fb
TCGA-49-AARN	Site-69			adenocarcinoma			TCGA-49-AARN-01Z-00-DX1.E13AA041-978E-427D-AFA5-D3180224A03A	cb5c33eb-1a4a-49da-967f-1ff380e3b6a3
TCGA-L9-A50W	Site-23			adenocarcinoma			TCGA-L9-A50W-01Z-00-DX1.21FAAB58-58EF-4A6A-8F0A-16D9AB9B1056	06cabd4b-c045-413a-8674-36992d62ff2e
TCGA-55-8092	Site-67			adenocarcinoma			TCGA-55-8092-01Z-00-DX1.04e44341-c4bb-4b0b-965c-7ec83f3877a6	2b46025f-aa27-4671-adbc-9133158374d0
TCGA-67-3771	Site-108			adenocarcinoma			TCGA-67-3771-01Z-00-DX1.7B54D132-6AB7-4F2D-8BFF-33AFE83CF204	4339b71a-2a79-431c-b708-d940b01c545e
TCGA-05-4430	Site-61			adenocarcinoma			TCGA-05-4430-01Z-00-DX1.95659bbb-3091-4370-bc1d-6c6c1baa7b3d	9d02e693-4bed-4c61-964a-2743fa20ec6b
TCGA-44-6775	Site-29			adenocarcinoma			TCGA-44-6775-01Z-00-DX1.38d3bc6d-8bb5-4126-8d61-d39e6a1d7bcf	f4bc3db8-eac1-4a1d-9049-dce8ced935a4
TCGA-93-A4JQ	Site-183			adenocarcinoma			TCGA-93-A4JQ-01Z-00-DX1.24573112-917C-43E9-B0FD-763C290AA88A	bce24004-2560-4f31-af4b-79de8db057b7
TCGA-78-7146	Site-96			adenocarcinoma			TCGA-78-7146-01Z-00-DX1.830209b2-94c5-4277-a7b6-b2f2634de0dc	7b9abc09-eff5-4bd5-918f-7f31f20e4f98
TCGA-86-A4D0	Site-9			adenocarcinoma			TCGA-86-A4D0-01Z-00-DX1.165461AD-A8DA-4B7B-87CE-F5DBDBD2C0A7	7bc387ff-930d-49d4-b93c-b1cc61d3ca65
TCGA-NJ-A4YI	Site-182			adenocarcinoma			TCGA-NJ-A4YI-01Z-00-DX1.C4111D01-27BF-486F-8E0E-C8053DB16133	4210b7d7-1657-4a29-8087-8982ffbebd47
TCGA-44-A4SU	Site-29			adenocarcinoma			TCGA-44-A4SU-01Z-00-DX1.AE2607C1-B208-4557-ADB4-6AAF03C6D3A9	6df2ce76-d222-43b2-9dd7-da0a28ad1d87
TCGA-86-7713	Site-9			adenocarcinoma			TCGA-86-7713-01Z-00-DX1.23f9e213-b566-47bb-beb8-7d12b2f0508b	48db62d6-8fc8-4059-8553-59c88ee46fa2
TCGA-55-A48Z	Site-67			adenocarcinoma			TCGA-55-A48Z-01Z-00-DX1.0867DC6A-2A51-4CF1-AE3F-0526CE2DD740	495552eb-e80e-46b1-9461-7df25596d4e6
TCGA-86-7955	Site-9			adenocarcinoma			TCGA-86-7955-01Z-00-DX1.ef4f4d94-5efb-4a07-97cf-b0ed69085827	d3519b7a-b09e-4900-a0ba-dbd44909a43f
TCGA-05-4415	Site-61			adenocarcinoma			TCGA-05-4415-01Z-00-DX1.55E0C429-B308-4962-8DA9-41D7D3F7764E	a79c96ab-5f63-41ba-95e8-18d4bfbb998a
TCGA-86-6851	Site-9			adenocarcinoma			TCGA-86-6851-01Z-00-DX1.0b13e600-fd7b-44a2-9ec2-26e9938fb7bc	035fdf1f-b813-4ea6-9395-f2ea38ccaee6
TCGA-75-6206	Site-93			adenocarcinoma			TCGA-75-6206-01Z-00-DX1.63230D94-7015-4247-936D-E7ACD6692AB3	4805eab4-7bcd-4e9d-a680-b66a5ed76a74
TCGA-49-4514	Site-69			adenocarcinoma			TCGA-49-4514-01Z-00-DX1.9c304807-2a0c-44f7-97cc-fbd30f2c740f	c30278a2-971f-49fc-b689-3c5b8ff7be37
TCGA-97-A4M0	Site-181			adenocarcinoma			TCGA-97-A4M0-01Z-00-DX1.BDDFB04C-2475-485A-9A85-C4B9EB15155E	c59d9296-f17c-4cd7-a698-4667ff15a52e
TCGA-L9-A7SV	Site-23			adenocarcinoma			TCGA-L9-A7SV-01Z-00-DX1.153B8E2D-54CE-4747-A22E-7A6ADCA03DB5	85924b95-bea6-4f1d-bd5b-afd67834dbc8
TCGA-05-4249	Site-61			adenocarcinoma			TCGA-05-4249-01Z-00-DX1.9fce0297-cc19-4c04-872c-4466ee4024db	b6fea18e-9615-49c1-a10b-1d466639c2bd
TCGA-55-A490	Site-67			adenocarcinoma			TCGA-55-A490-01Z-00-DX1.07D77502-7216-4C23-9BB8-8DE99AECC920	e2fe9489-ff64-4a77-9c74-fb5fdec05410
TCGA-67-3772	Site-108			adenocarcinoma			TCGA-67-3772-01Z-00-DX1.CB05C5CC-2801-4BB9-94A0-83E9005BCA2E	65031891-4368-4cfe-b54e-11b20fc70c85
TCGA-78-8648	Site-96			adenocarcinoma			TCGA-78-8648-01Z-00-DX1.D3EAEF8E-E739-490F-BF48-A4796B0C0E7A	9929ef21-6509-4aae-ab5f-019654845bd7
TCGA-49-AAQV	Site-69			adenocarcinoma			TCGA-49-AAQV-01Z-00-DX1.4CC37621-C952-4684-96E3-9B97CDAD8056	a712e283-a726-41d5-a96c-a0a67b7effe1
TCGA-99-8033	Site-175			adenocarcinoma			TCGA-99-8033-01Z-00-DX1.06f8ca81-c0a7-4ab5-b2fe-d5fc6671e29d	3c6f03fd-05e8-4bb7-8b78-d1c87468335c
TCGA-MP-A4T4	Site-180			adenocarcinoma			TCGA-MP-A4T4-01Z-00-DX1.5F72FF0B-59C0-4E95-A8C1-BF22A948F7AC	68ac5f4c-ef80-4b31-8bb6-a2492fe9cd58
TCGA-53-7813	Site-149			adenocarcinoma			TCGA-53-7813-01Z-00-DX1.97c5eff3-ceeb-499b-b2e1-bcd3cd60c5e7	e539b0b1-95bf-475a-8a59-271826d424cb
TCGA-05-4402	Site-61			adenocarcinoma			TCGA-05-4402-01Z-00-DX1.c653ddc2-88c1-45ac-88e7-4e512b8e8d53	03e2bc97-060e-4575-9510-4d7ec8a9c9e8
TCGA-49-6745	Site-69			adenocarcinoma			TCGA-49-6745-01Z-00-DX2.3b8e947b-885e-486f-9edc-f2b247bdf95b	f5982942-9ca7-4d18-94a1-caedc958d9e0
TCGA-78-7633	Site-96			adenocarcinoma			TCGA-78-7633-01Z-00-DX1.f0cd4825-eb92-4098-954a-fbb1e4851660	522996bc-0427-4669-88dd-ed72dfac8fa1
TCGA-O1-A52J	Site-176			adenocarcinoma			TCGA-O1-A52J-01Z-00-DX1.26F6ECCA-D614-4950-98E6-4D76E82F71B4	3f9a9c38-e726-47ec-82ce-f9f8bf77d25d
TCGA-73-A9RS	Site-103			adenocarcinoma			TCGA-73-A9RS-01Z-00-DX1.EDCEFE41-61E2-48C9-B8D5-28B55372E0CA	b52b6590-09bd-48e1-9533-7258a6195533
TCGA-55-A493	Site-67			adenocarcinoma			TCGA-55-A493-01Z-00-DX1.1CF94B85-7A64-4213-9B04-16504512DE2E	0dd2b471-dde2-4847-892e-4a42f417544f
TCGA-44-5644	Site-29			adenocarcinoma			TCGA-44-5644-01Z-00-DX1.7e4edaa7-25c6-49f4-81bc-f50d6c5fac38	85a2afb9-6aa2-4d8d-a495-099dd88cb96a
TCGA-69-8255	Site-178			adenocarcinoma			TCGA-69-8255-01Z-00-DX1.75d1666c-c088-405c-80da-52d84b990361	1ac1adb7-3745-450d-9662-bde15335aae8
TCGA-55-A48Y	Site-67			adenocarcinoma			TCGA-55-A48Y-01Z-00-DX1.D8735347-E060-439F-B5A1-1E47A958A392	20fc6d32-fa0d-4bf2-b43b-402c78d0564c
TCGA-55-5899	Site-67			adenocarcinoma			TCGA-55-5899-01Z-00-DX1.faa65b08-150c-4c74-95aa-1e8743f0152c	199e255a-bf01-43c9-a6aa-fa6ff8edf252
TCGA-05-4422	Site-61			adenocarcinoma			TCGA-05-4422-01Z-00-DX1.4802093f-71ea-43d5-bd92-b4bd7fc8c5bf	12a826f1-0683-4ff7-a3a6-4158a2de785f
TCGA-J2-8194	Site-2			adenocarcinoma			TCGA-J2-8194-01Z-00-DX1.7700924D-B6AF-46A7-A7D7-B5C17A66C5F7	ae206e54-3420-4d7f-969b-b6cc3e698acb
TCGA-97-A4M7	Site-181			adenocarcinoma			TCGA-97-A4M7-01Z-00-DX2.9D0A8A7E-5A84-439B-B3D1-DFA22BC6ED87	303daad7-1c2f-4e34-8400-b3182bf0bf6d
TCGA-44-7672	Site-29			adenocarcinoma			TCGA-44-7672-01Z-00-DX1.71f4a0c6-a9cc-481c-ace8-c8c314952aa1	fd1c95ff-26b9-4a95-a671-fa1e2b511cbe
TCGA-44-6147	Site-29			adenocarcinoma			TCGA-44-6147-01Z-00-DX1.a34a9f49-e86b-43ee-9e2d-7ef35da0aecf	57246c93-5967-4f70-a29e-85d0e325566c
TCGA-73-4675	Site-103			adenocarcinoma			TCGA-73-4675-01Z-00-DX1.1027587f-8ec4-4b8c-8768-ff7b669683e0	25e6bbb7-c6d4-4352-8c89-3ca457372a5d
TCGA-55-6986	Site-67			adenocarcinoma			TCGA-55-6986-01Z-00-DX1.ae52d41e-3cd6-4d36-b04b-2ea7d29bd8da	20303b02-6ba8-4465-b53b-b83bec2187dd
TCGA-55-7907	Site-67			adenocarcinoma			TCGA-55-7907-01Z-00-DX1.f5a264f5-3926-4d09-82f3-cd38d554f3db	89bb8a6b-3199-4683-b648-9150406a615c
TCGA-44-7670	Site-29			adenocarcinoma			TCGA-44-7670-01Z-00-DX1.2a981dd6-0063-438e-b20e-b180b16e2b23	ad1c4055-c676-450b-84fe-2df6b0164537
TCGA-78-7147	Site-96			adenocarcinoma			TCGA-78-7147-01Z-00-DX1.a9fd2c5d-b8f3-4524-bd64-6c3362ce373b	1a8b8b45-d105-47ba-aa99-7c727c539baa
TCGA-78-7159	Site-96			adenocarcinoma			TCGA-78-7159-01Z-00-DX1.399d865f-f4f9-4602-b15b-908be0afe459	8e574fba-300e-4514-910d-b17456f76ab3
TCGA-J2-A4AD	Site-2			adenocarcinoma			TCGA-J2-A4AD-01Z-00-DX1.C3C3B0C6-0666-4CCF-8422-345560B237DA	78b1b726-88a9-44da-b074-897a8043a6b4
TCGA-55-8619	Site-67			adenocarcinoma			TCGA-55-8619-01Z-00-DX1.46C7678A-6032-4C95-B535-85C87B92B6ED	c1691a60-9040-4cff-8e76-fe50efc31436
TCGA-44-6779	Site-29			adenocarcinoma			TCGA-44-6779-01Z-00-DX1.40f10ad8-55f3-4043-a89b-37d33a26dd8c	46fe9cc7-73be-4251-8542-6675bd03a21f
TCGA-L9-A443	Site-23			adenocarcinoma			TCGA-L9-A443-01Z-00-DX1.9F68A13A-2865-41BF-88A7-B0DF75961C6F	07dc3bb4-f8c0-4850-a566-beb154fdd8b0
TCGA-86-7714	Site-9			adenocarcinoma			TCGA-86-7714-01Z-00-DX1.8ee03c3b-013e-4dd5-aa0e-9c1a771cbdc5	ce057ce4-d194-4189-a91a-981962a7e354
TCGA-69-7763	Site-178			adenocarcinoma			TCGA-69-7763-01Z-00-DX1.33203e8a-43e9-4e3e-98ba-1ac08b80a44f	dbaec6ca-e2b3-4ab4-ab1e-5879d656a09f
TCGA-97-7553	Site-181			adenocarcinoma			TCGA-97-7553-01Z-00-DX1.e31eec5e-0053-407a-b057-9b87555b122d	9cb06996-ddb5-4280-88e9-9382148ed69d
TCGA-97-A4M5	Site-181			adenocarcinoma			TCGA-97-A4M5-01Z-00-DX1.283AFBA6-A349-425F-A18E-5CA186084C23	e84035f7-0ab2-40c3-866c-e9949988dceb
TCGA-86-8668	Site-9			adenocarcinoma			TCGA-86-8668-01Z-00-DX1.d720d486-02c7-4f98-8feb-e0e50a12c158	d38569b7-919b-4efb-a2a9-e322d844b9b7
TCGA-67-6215	Site-108			adenocarcinoma			TCGA-67-6215-01Z-00-DX1.c014ffaf-6db8-42ef-a50c-9de98d6a5345	386b7e2e-b881-4762-9a31-87aa14366809
TCGA-73-4668	Site-103			adenocarcinoma			TCGA-73-4668-01Z-00-DX1.3470b27e-210f-4ff3-9dde-69aa85faa9ee	23240dee-bf2f-4a50-87bd-324b78d15dc1
TCGA-55-6642	Site-67			adenocarcinoma			TCGA-55-6642-01Z-00-DX1.0487cfc6-8216-4da3-aae1-a35452e9e4f6	c98ee938-e171-4dcc-8046-c466dedd2745
TCGA-55-8512	Site-67			adenocarcinoma			TCGA-55-8512-01Z-00-DX1.FD4B9CF5-1955-420E-A955-6D284772D2BE	c76ed21f-f466-452e-90a0-e73726c6a13e
TCGA-49-6743	Site-69			adenocarcinoma			TCGA-49-6743-01Z-00-DX2.f6b71e89-19ff-4d9b-a3f1-3a52949f1dc7	31e66248-379b-4da7-9db7-64c64565a246
TCGA-44-5643	Site-29			adenocarcinoma			TCGA-44-5643-01Z-00-DX1.83fb7631-0ecb-4473-bfb2-c8daa2f87d35	3f6fe739-90d7-4ea2-b46b-8209de2108e5
TCGA-55-7816	Site-67			adenocarcinoma			TCGA-55-7816-01Z-00-DX1.A58C6196-E1A0-48B3-9B77-2EDCD7A43CBA	fc0fe5e3-aa78-4652-aeb2-fd73b46b7b5b
TCGA-44-4112	Site-29			adenocarcinoma			TCGA-44-4112-01Z-00-DX1.5380b3b4-0e24-4c6c-aa8c-298c5fbe068f	100a645f-75a4-4cf7-aad9-3d44578e7abd
TCGA-78-7145	Site-96			adenocarcinoma			TCGA-78-7145-01Z-00-DX1.ecde66bf-2de8-4e31-b3ab-4fed4f055dda	d1970ade-6593-41d9-bb79-7a3324cda8a9
TCGA-55-7284	Site-67			adenocarcinoma			TCGA-55-7284-01Z-00-DX1.68b95b9b-1aab-4f03-aad3-1132467b7499	03309e6b-eb69-4009-9f7b-74b0a0f00de4
TCGA-55-1596	Site-67			adenocarcinoma			TCGA-55-1596-01Z-00-DX1.de65522d-92ab-408e-9b7e-24210d386b97	01fe54a6-9ec6-41b8-b625-df0e213262b8
TCGA-95-7947	Site-179			adenocarcinoma			TCGA-95-7947-01Z-00-DX1.44291078-2D8E-4E79-8FAB-439E52BAAD60	cb0040a0-1eea-44ae-a914-02142d1e7b9c
TCGA-95-7948	Site-179			adenocarcinoma			TCGA-95-7948-01Z-00-DX1.FF1AEF38-19E5-4475-87C8-B318204FEF1D	442f22c3-2eb6-4f62-9ef1-21115f907c6a
TCGA-93-A4JP	Site-183			adenocarcinoma			TCGA-93-A4JP-01Z-00-DX1.994E229B-5251-4F61-8C41-863047F3A136	3d39e7f3-b0f2-47f4-8a5e-11ef59b5324e
TCGA-44-3917	Site-29			adenocarcinoma			TCGA-44-3917-01Z-00-DX1.cf5b5b49-de5e-4f2e-90b4-b138f55560a9	8e8f5aba-0399-4450-b778-73c18d80e977
TCGA-86-8669	Site-9			adenocarcinoma			TCGA-86-8669-01Z-00-DX1.845b8b4e-6445-4da1-8275-42b765c024cc	21c1d40c-ee8e-4c9a-8d30-dab0faeb3fda
TCGA-75-7025	Site-93			adenocarcinoma			TCGA-75-7025-01Z-00-DX1.284477D7-4F47-4084-A15C-0A7E9571E3DF	dc9604b4-b425-4cbe-b271-3453f740ea11
TCGA-NJ-A55R	Site-182			adenocarcinoma			TCGA-NJ-A55R-01Z-00-DX1.2E2B3642-4E1C-47DB-AF7B-988D586C0986	ac0b39c5-c29d-4e58-b51f-3069f2bdffd2
TCGA-86-8281	Site-9			adenocarcinoma			TCGA-86-8281-01Z-00-DX1.02237263-003b-4de1-8a2f-0f3ad14768c7	2898ffa2-48f6-449e-b2eb-381796b10dd0
TCGA-44-2659	Site-29			adenocarcinoma			TCGA-44-2659-01Z-00-DX1.b33f40e6-bc18-48b0-8dad-bdb0a6a200b5	61b92a3c-9098-4b5f-96c8-fa21f1861095
TCGA-97-7554	Site-181			adenocarcinoma			TCGA-97-7554-01Z-00-DX1.4107ca63-4642-42b9-b6f2-13778ecaf9a7	26567121-41c6-4a8a-9542-997b90b438aa
TCGA-55-8513	Site-67			adenocarcinoma			TCGA-55-8513-01Z-00-DX1.E21776FE-DF49-48D1-90D6-6F71D0764492	19f4edb8-e8e8-449d-944e-da3a98979cc6
TCGA-86-8075	Site-9			adenocarcinoma			TCGA-86-8075-01Z-00-DX1.171bd8bd-af24-4770-b24b-732e675efd75	c9e28a52-98a1-40f0-91c8-c8ea09a87a36
TCGA-50-6673	Site-157			adenocarcinoma			TCGA-50-6673-01Z-00-DX1.e24fb432-3fff-4f00-a316-16d05275c1e7	52da3260-d7b7-47b7-a213-946b04e8fe24
TCGA-55-7573	Site-67			adenocarcinoma			TCGA-55-7573-01Z-00-DX1.43a4bbd2-6a3b-4910-9356-2d750a736817	67560f24-1cc3-4be7-9fec-2289886c1ad2
TCGA-64-5781	Site-40			adenocarcinoma			TCGA-64-5781-01Z-00-DX1.81474D4D-6B48-473F-BAA9-ABD75C9223C3	f0a493a6-0a97-4d2e-a02c-ae472f3f9ffc
TCGA-55-8204	Site-67			adenocarcinoma			TCGA-55-8204-01Z-00-DX1.30ba69f3-53f1-41cc-826c-20dce3cfe86b	5566a89d-7e94-4de2-a332-a835a7c08566
TCGA-78-7156	Site-96			adenocarcinoma			TCGA-78-7156-01Z-00-DX1.9f7c8eb9-73de-49be-a487-e1fd4411b7b5	e1922564-77fd-4980-8416-cb63ff89c71c
TCGA-86-8674	Site-9			adenocarcinoma			TCGA-86-8674-01Z-00-DX1.9fcaae4e-4062-45ab-a49d-7dba43040919	1669aee8-800f-4908-962b-b9cf4211f334
TCGA-67-3770	Site-108			adenocarcinoma			TCGA-67-3770-01Z-00-DX1.4C14BE72-905C-4AAE-B07A-6437D98A23FA	3ab9df98-55de-4f7a-80d6-2055c0739ceb
TCGA-97-8177	Site-181			adenocarcinoma			TCGA-97-8177-01Z-00-DX1.4c2ddf48-40d3-4fa0-8b5f-0485e8270ac7	d3c2cf64-cd79-4857-b4e8-146e09205ae2
TCGA-50-5055	Site-157			adenocarcinoma			TCGA-50-5055-01Z-00-DX2.446EC3BB-2ED7-4253-8A39-AC68331F08E7	8eece25b-aa5d-4c6d-99d6-6f116b6ed8bb
TCGA-97-8552	Site-181			adenocarcinoma			TCGA-97-8552-01Z-00-DX1.69631717-0E05-49C1-B112-15C2E36BC2F8	1616d5de-a80a-47e8-9ad6-1e22097c5633
TCGA-95-A4VP	Site-179			adenocarcinoma			TCGA-95-A4VP-01Z-00-DX1.1B145AC0-2471-4974-BBB6-C88BDF0BE8BD	74f167d0-0b81-4849-8adc-c5baa8ea0af9
TCGA-55-8091	Site-67			adenocarcinoma			TCGA-55-8091-01Z-00-DX1.0996c58a-6e93-4092-8cb8-014d548fe60c	0f1cfc85-c918-4730-b062-b818847b1df7
TCGA-55-7910	Site-67			adenocarcinoma			TCGA-55-7910-01Z-00-DX1.041e15d5-4852-49f6-85d9-74b510497651	b324a2af-29f0-48ad-8229-e54b87b03e82
TCGA-55-8301	Site-67			adenocarcinoma			TCGA-55-8301-01Z-00-DX1.2A66E0FC-84F2-4DF8-B06E-D7CDD7AA82C7	12284e6d-1e79-4a21-9d63-7d20f9692899
TCGA-55-6983	Site-67			adenocarcinoma			TCGA-55-6983-01Z-00-DX1.8f940a64-1f1b-4e6e-99ea-418175be2b3f	1ddc6a98-e855-4ca9-8809-f20725fe3120
TCGA-86-8358	Site-9			adenocarcinoma			TCGA-86-8358-01Z-00-DX1.C50100F8-9414-4A06-BEDF-93E7B01B24D6	1ec9435b-6056-4d34-802d-a4d20208f60e
TCGA-44-6146	Site-29			adenocarcinoma			TCGA-44-6146-01Z-00-DX1.8db8c567-690e-4df3-98a9-f241b6a8d811	6b6545f2-b556-4a2b-9dde-1579ffae09ab
TCGA-38-A44F	Site-130			adenocarcinoma			TCGA-38-A44F-01Z-00-DX1.B9958072-D8BB-40DD-B28E-2E83CE2B550B	588c456c-c888-4f31-8090-0f70c30dbb77
TCGA-55-7283	Site-67			adenocarcinoma			TCGA-55-7283-01Z-00-DX1.0f716216-0a46-404e-a4d4-5bb6d7e3f0d1	0cd87478-c165-49a3-a871-f8ab53042656
TCGA-05-4432	Site-61			adenocarcinoma			TCGA-05-4432-01Z-00-DX1.90d00d62-402b-404a-85e2-0edf869193ab	80e627a6-79af-4232-8cbe-d89d8d2f8511
TCGA-44-A479	Site-29			adenocarcinoma			TCGA-44-A479-01Z-00-DX1.CA5654C6-A623-452E-A8AC-DB6279CA97B1	5b4277af-e331-48af-8f51-43b947f06724
TCGA-55-7728	Site-67			adenocarcinoma			TCGA-55-7728-01Z-00-DX1.1d47a5fe-cab5-4d5a-a62b-16f345334d25	86988f31-6d83-454b-badd-89d55db38fe5
TCGA-62-A46S	Site-124			adenocarcinoma			TCGA-62-A46S-01Z-00-DX1.7A8A6F38-76EA-4F43-BC03-1C42E6787E33	30489618-b4bf-404c-8a3a-98c9b18bc5ec
TCGA-44-7671	Site-29			adenocarcinoma			TCGA-44-7671-01Z-00-DX1.00297baa-00e7-4894-a7b8-c9ac2a9d42d8	193cc528-3328-4ba7-b285-3adb8a0f7586
TCGA-97-A4LX	Site-181			adenocarcinoma			TCGA-97-A4LX-01Z-00-DX1.B2334672-A626-4E74-B4D1-A79F70F65909	e88729fd-482f-4be7-a80d-3db76a00887b
TCGA-44-6777	Site-29			adenocarcinoma			TCGA-44-6777-01Z-00-DX1.aca7b23d-a601-4476-8bfd-eb46f0b6a96e	cba0303e-5f68-433c-8459-a3565bc7ccab
TCGA-78-7152	Site-96			adenocarcinoma			TCGA-78-7152-01Z-00-DX1.a04f9d84-3304-402c-9c0c-f64545c14781	2cc62ceb-4bea-4663-ae3b-63a8e8c7f1f4
TCGA-69-7974	Site-178			adenocarcinoma			TCGA-69-7974-01Z-00-DX1.e4282067-fc3d-4fee-bae7-fe99000979d4	47176200-f735-44f4-97a2-9f79914a7d3a
TCGA-55-6980	Site-67			adenocarcinoma			TCGA-55-6980-01Z-00-DX1.2f1d1858-42b9-4e3b-966d-2f3f429570a6	2282d1a9-31b8-46de-a385-81015f05d00b
TCGA-55-6975	Site-67			adenocarcinoma			TCGA-55-6975-01Z-00-DX1.2762a872-b1c3-47fd-8ed5-b715a5b20163	0af63566-016d-451c-8d29-a02a08d7cd5c
TCGA-69-7979	Site-178			adenocarcinoma			TCGA-69-7979-01Z-00-DX1.c9bc265d-4889-4333-9852-b8b535887f1e	504459dc-0403-4101-83fc-7a2c37de0f5e
TCGA-69-8453	Site-178			adenocarcinoma			TCGA-69-8453-01Z-00-DX1.C472096B-95BA-42CD-ADEB-326C38F9DC95	065e8ed3-adce-477d-8012-6cfc498bc335
TCGA-44-6776	Site-29			adenocarcinoma			TCGA-44-6776-01Z-00-DX1.551e200f-5f40-4b95-8b2f-7c6000a21be0	63b4672b-7417-431d-9f5d-110ae7bbb25d
TCGA-NJ-A4YQ	Site-182			adenocarcinoma			TCGA-NJ-A4YQ-01Z-00-DX1.56C29975-77E9-4822-A9E1-83AD70D6C5F7	4e3e9c19-4f56-4872-8d0c-e180924c4c49
TCGA-67-6217	Site-108			adenocarcinoma			TCGA-67-6217-01Z-00-DX1.3fa5c69b-60d1-41fb-a86f-48f77d81285f	f0523037-8310-4453-bc0b-cf2fe91d7206
TCGA-38-4627	Site-130			adenocarcinoma			TCGA-38-4627-01Z-00-DX1.fe406eb9-b38b-410d-aa1a-84ab8ac091c7	eebb6237-eed2-46a7-bf23-47fca9fa292e
TCGA-44-7667	Site-29			adenocarcinoma			TCGA-44-7667-01Z-00-DX1.2be2e379-7368-4fa7-a619-ace84febecb3	8da7dadd-e9bd-4af4-92ee-49fdc4010d4e
TCGA-44-6145	Site-29			adenocarcinoma			TCGA-44-6145-01Z-00-DX1.175ad655-b054-407d-bb22-3a4f85849488	dec2f84b-db6d-4cc3-94c4-4a13b91ebcaa
TCGA-55-6712	Site-67			adenocarcinoma			TCGA-55-6712-01Z-00-DX1.8cd4b879-294e-4da0-8636-704f61b510dc	183f363e-3404-4c1b-aee3-d33d8bccf456
TCGA-L9-A8F4	Site-23			adenocarcinoma			TCGA-L9-A8F4-01Z-00-DX1.E2BBB8DE-94E2-4781-9B55-8A4CFBF8A69D	f215470e-658f-4e4a-b316-7c2051723648
TCGA-78-7155	Site-96			adenocarcinoma			TCGA-78-7155-01Z-00-DX1.32258467-7550-4a1b-8df9-a869fb83e559	a4f53a6e-c297-4937-8202-0e5f7b80ffd9
TCGA-55-8203	Site-67			adenocarcinoma			TCGA-55-8203-01Z-00-DX1.f530d261-be19-4ff0-98d0-27b789dffb23	f6391915-f8dd-430b-821a-7ef7f5b6baa2
TCGA-55-6982	Site-67			adenocarcinoma			TCGA-55-6982-01Z-00-DX1.055aeec1-2fc1-4796-b5df-c159335e0300	6ab0b463-bd0b-4020-8c12-7fd1aedccfd0
TCGA-64-1678	Site-40			adenocarcinoma			TCGA-64-1678-01Z-00-DX1.92C851BD-37AC-4C4C-9920-DF394411CC2C	d80f62d3-7876-4684-87af-bfa9bc73dc29
TCGA-95-8494	Site-179			adenocarcinoma			TCGA-95-8494-01Z-00-DX1.716299EF-71BB-4095-8F4D-F0C2252CE594	1d5f5e36-55e9-4ecc-8363-ddf12e8b6044
TCGA-38-4630	Site-130			adenocarcinoma			TCGA-38-4630-01Z-00-DX1.d08d0193-c5ed-4db8-b236-1a4c3c3177b8	7f5b0dc5-dfb7-42a8-98c4-4c52cbb1eb7f
TCGA-55-7281	Site-67			adenocarcinoma			TCGA-55-7281-01Z-00-DX1.a92dafa4-3a65-4f5c-97f0-83aff231274a	cd396be4-8833-45c9-ad39-fc651724d798
TCGA-55-8507	Site-67			adenocarcinoma			TCGA-55-8507-01Z-00-DX1.3C6198CF-3E13-4C4C-B851-5BDFF8552621	c10f8f5c-8c47-4dcc-a9a4-1339134ef9bf
TCGA-55-8510	Site-67			adenocarcinoma			TCGA-55-8510-01Z-00-DX1.BB1EAC72-6215-400B-BCBF-E3D51A60182D	d55c9a13-07f1-4ac0-af76-4b17a8721098
TCGA-55-7903	Site-67			adenocarcinoma			TCGA-55-7903-01Z-00-DX1.40fc5dcb-b5bb-46b4-90bd-2eeb3ea880f5	7f48f248-ec94-4d6e-868d-534d71bf6112
TCGA-86-8671	Site-9			adenocarcinoma			TCGA-86-8671-01Z-00-DX1.1fd0019c-df9d-48cc-9055-8de57759f273	42b16372-261d-42d2-95e5-27cae585e69d
TCGA-44-3398	Site-29			adenocarcinoma			TCGA-44-3398-01Z-00-DX1.74757c91-a0c6-4e7f-b2db-8748c68ffa44	f63cc6cf-dbd1-4024-a8c8-cdf7a14d1ec4
TCGA-55-6970	Site-67			adenocarcinoma			TCGA-55-6970-01Z-00-DX1.be042a9b-3eab-4b6c-9cd7-7486ffab037f	33bea012-e135-46b4-aa8a-4be4a61e9087
TCGA-73-7498	Site-103			adenocarcinoma			TCGA-73-7498-01Z-00-DX1.5313bba9-7f6a-49b4-8d6e-a0f46a04f189	304fc295-f208-40b6-8d66-b5cef921ade0
TCGA-64-1680	Site-40			adenocarcinoma			TCGA-64-1680-01Z-00-DX1.9CB14F20-E7B0-49A1-A327-404B3160FD65	42a49b1b-70f8-4fb4-8bbe-e9c7afb7aa0e
TCGA-93-A4JO	Site-183			adenocarcinoma			TCGA-93-A4JO-01Z-00-DX1.314C53B6-603C-402B-8CF7-E3CE851A0A0F	d931fdac-3667-4758-a084-8df37407fe71
TCGA-55-8302	Site-67			adenocarcinoma			TCGA-55-8302-01Z-00-DX1.E0C2B152-BBA9-4AA7-9E6B-BD57B68163CB	035b04c3-f528-4772-950f-325fda40159a
TCGA-78-7166	Site-96			adenocarcinoma			TCGA-78-7166-01Z-00-DX1.d19ad2d9-b006-4a13-ba54-2fec234c2373	3ec17108-22e1-4454-bdb1-2fdbb0dd800b
TCGA-44-3919	Site-29			adenocarcinoma			TCGA-44-3919-01Z-00-DX1.41144972-46a1-4b25-9faa-ed1b9d1996d2	fdb89f0d-4402-493a-a6ef-a88cfb9542e8
TCGA-49-4506	Site-69			adenocarcinoma			TCGA-49-4506-01Z-00-DX1.b13b8ef2-fd06-4309-a767-696a9afeaedd	62dac56f-cbe1-49b7-bc22-bfbbff43fb2d
TCGA-93-A4JN	Site-183			adenocarcinoma			TCGA-93-A4JN-01Z-00-DX1.ED4C9365-6CCF-4AEE-B4C9-3CC5EC57286C	18a69c08-5ace-49d2-901d-6d0fa8201eff
TCGA-MP-A4T2	Site-180			adenocarcinoma			TCGA-MP-A4T2-01Z-00-DX1.ADE8B45C-26F3-465E-ADB6-2C36E6326974	ecd6891e-be5b-4e5a-ad79-4c3784b3f92f
TCGA-05-4427	Site-61			adenocarcinoma			TCGA-05-4427-01Z-00-DX1.36CF4E93-3FBB-4346-A26B-85F0D9D0575D	67a048bd-9130-4662-b6ff-5badad42cae9
TCGA-97-8175	Site-181			adenocarcinoma			TCGA-97-8175-01Z-00-DX1.f7148cec-5e4b-46ac-b167-d41b36eb3ee5	12276523-6e4a-4c4f-a03d-6c92917703a2
TCGA-MN-A4N1	Site-14			adenocarcinoma			TCGA-MN-A4N1-01Z-00-DX2.9B0852C4-16BF-4962-B86F-E2570E48A89E	83a8cb3e-9cdf-4d76-8bdc-3a970940b212
TCGA-93-7348	Site-183			adenocarcinoma			TCGA-93-7348-01Z-00-DX1.d657dc43-ca6c-404a-8ebe-6e6b78a8d1d1	9623de97-fa97-4f9c-99c3-8157c74aa7aa
TCGA-L9-A5IP	Site-23			adenocarcinoma			TCGA-L9-A5IP-01Z-00-DX1.E699D989-8BB8-41DF-9B95-A880858653E6	8adde210-435b-40b3-8b19-4c3b80241490
TCGA-44-2664	Site-29			adenocarcinoma			TCGA-44-2664-01Z-00-DX1.35c75ae5-eee0-4e69-a13a-31b5fad9869a	4c28bfbd-a535-47b9-84f0-abf5c0c6ad0e
TCGA-55-6968	Site-67			adenocarcinoma			TCGA-55-6968-01Z-00-DX1.810e0fee-99ab-465b-8ae9-fb416e4dca3c	a4b66023-521f-43c1-9dd5-0d630fca82e5
TCGA-78-7535	Site-96			adenocarcinoma			TCGA-78-7535-01Z-00-DX1.c4ca06f3-22d1-4e39-85c8-98d1fa2b0e60	c5cc9280-d4c9-4090-9fb1-1d1cc5e2f8d6
TCGA-NJ-A4YF	Site-182			adenocarcinoma			TCGA-NJ-A4YF-01Z-00-DX1.4A3DE76A-9F1E-4766-A013-5E7E3A665071	3c403eb4-8242-4e4e-8a16-7e7935c770a2
TCGA-86-8074	Site-9			adenocarcinoma			TCGA-86-8074-01Z-00-DX1.0c34b434-8701-4060-a4ea-08a72371ee1e	6a0ea716-a5f2-47f3-880b-537a5cdc2324
TCGA-MP-A4SY	Site-180			adenocarcinoma			TCGA-MP-A4SY-01Z-00-DX1.9535274F-C850-409E-80A1-B933B2F1A110	6bcf7cb3-8dbe-4221-88e9-2ffb49e6d029
TCGA-86-8280	Site-9			adenocarcinoma			TCGA-86-8280-01Z-00-DX1.52627b97-1cfa-4382-819b-949b58c0f995	325bc10e-b478-44d8-92f7-ddfd6e2daf2b
TCGA-86-8073	Site-9			adenocarcinoma			TCGA-86-8073-01Z-00-DX1.33c016fc-5c9e-4ad6-8de2-a7f8521d205c	f8e5a0da-e46f-4ac9-be5e-ae11327e5a26
TCGA-44-3396	Site-29			adenocarcinoma			TCGA-44-3396-01Z-00-DX1.187b0a68-ad51-4fcd-819c-b74a8599dbe9	a9dfa94e-1a21-4860-9ece-df0796050d0c
TCGA-95-A4VK	Site-179			adenocarcinoma			TCGA-95-A4VK-01Z-00-DX1.D09778E0-285E-4593-84C8-B6009DDF4E41	8fe88cde-3588-46ab-9a0c-3a3fda424f4a
TCGA-69-A59K	Site-178			adenocarcinoma			TCGA-69-A59K-01Z-00-DX1.01EAF520-9AC1-4ECC-8EF3-B9122924A1E3	331bb33f-0dd0-42f1-b547-1f42a2af15ff
TCGA-05-4403	Site-61			adenocarcinoma			TCGA-05-4403-01Z-00-DX1.fee8e988-956c-42a2-a6c5-06b6d6736295	d14d5041-6ea8-431a-82e7-ba3f98e88711
TCGA-53-7624	Site-149			adenocarcinoma			TCGA-53-7624-01Z-00-DX1.51b4de19-3531-4bcb-b822-fa966480f2ad	8fc70255-9886-435f-9d69-7374aeb15c0f
TCGA-05-4244	Site-61			adenocarcinoma			TCGA-05-4244-01Z-00-DX1.d4ff32cd-38cf-40ea-8213-45c2b100ac01	0b3cff7b-bbe2-40ab-aee6-cb0554940eaa
TCGA-64-5815	Site-40			adenocarcinoma			TCGA-64-5815-01Z-00-DX1.1E3600B5-7E83-47BE-AC70-E0C2D623740B	83f2728b-2ee0-4c90-857c-8567008bc6bc
TCGA-50-8457	Site-157			adenocarcinoma			TCGA-50-8457-01Z-00-DX1.F4B6ECCE-F22B-43FC-9A08-4366A24A67A4	d7cd5923-0224-466c-9d2d-5ef78bc47f24
TCGA-MP-A4TF	Site-180			adenocarcinoma			TCGA-MP-A4TF-01Z-00-DX1.F98B0438-6D32-4EA3-ABA8-E624457EA658	fa977180-f475-4984-9900-9e181aed27e5
TCGA-38-4632	Site-130			adenocarcinoma			TCGA-38-4632-01Z-00-DX1.5E05F85C-53BC-4280-8E7F-8B9DECEF849F	1c71e69a-d769-4082-8d0a-2ea6480dba43
TCGA-44-7662	Site-29			adenocarcinoma			TCGA-44-7662-01Z-00-DX1.2f0b6cea-795a-40ad-93a9-319858e6fb3b	0a869b47-8dc0-420c-b6ce-4b1312a12e17
TCGA-49-AARQ	Site-69			adenocarcinoma			TCGA-49-AARQ-01Z-00-DX1.3FA36419-1658-4602-9170-84A622787C3E	022450db-7064-4a04-ba2d-98d0a67fb84e
TCGA-MP-A4TC	Site-180			adenocarcinoma			TCGA-MP-A4TC-01Z-00-DX1.C7DB4A7F-F6B8-4FA0-84C1-9B87D41C7749	7be5baa2-49c1-47d7-935e-31da31bbf436
TCGA-55-6981	Site-67			adenocarcinoma			TCGA-55-6981-01Z-00-DX1.5fecd134-42a0-40a2-be75-1e8bd14c5b30	74e02518-3b74-4ba6-b4a5-044e44f8f370
TCGA-86-A4JF	Site-9			adenocarcinoma			TCGA-86-A4JF-01Z-00-DX1.22828B15-D68E-4300-A3A8-FBC11B319BC5	311f458b-35e2-438f-99da-8e3087f9e0c0
TCGA-49-AAR4	Site-69			adenocarcinoma			TCGA-49-AAR4-01Z-00-DX1.EDB32358-AF23-4F81-A99F-15574A2DE28E	23fb8d44-cb75-41c0-b1a0-80158e1096a0
TCGA-38-4628	Site-130			adenocarcinoma			TCGA-38-4628-01Z-00-DX1.eee4f100-142f-4d9c-8e38-b16aab123413	9c8c0e57-fd08-4a46-a9e2-fbe570496fe6
TCGA-49-4512	Site-69			adenocarcinoma			TCGA-49-4512-01Z-00-DX3.2f6ec7bc-0dac-4be0-95fe-4071a93a856f	e9858b22-f489-485a-8a77-a320b0a81b13
TCGA-4B-A93V	Site-71			adenocarcinoma			TCGA-4B-A93V-01Z-00-DX1.C263DC1C-298D-47ED-AAF8-128043828530	7d3a1bd9-4326-4879-8770-12abfeebab2b
TCGA-55-8514	Site-67			adenocarcinoma			TCGA-55-8514-01Z-00-DX1.499CF563-B404-4061-9D1A-57954BBE2CE7	8977734e-3ec8-484f-add4-494e0630f16f
TCGA-49-4488	Site-69			adenocarcinoma			TCGA-49-4488-01Z-00-DX2.ce896a98-8b45-4606-8849-3a377b81e3de	d77790d0-7556-4d46-8832-ece604082fd5
TCGA-55-8508	Site-67			adenocarcinoma			TCGA-55-8508-01Z-00-DX1.96B173E2-A298-4017-9AEC-113E547A3272	8474a4c2-d198-4d81-834a-5831e297e103
TCGA-49-4490	Site-69			adenocarcinoma			TCGA-49-4490-01Z-00-DX1.bde106d9-1494-4775-b77d-11c86bb09b72	5d2fec3e-66da-41d7-b90c-c96978efb731
TCGA-75-7027	Site-93			adenocarcinoma			TCGA-75-7027-01Z-00-DX1.AC91B34F-DF67-4F95-B145-079A71A54E83	3614fe76-11a3-4b95-a0d6-426ec32fe90c
TCGA-55-8094	Site-67			adenocarcinoma			TCGA-55-8094-01Z-00-DX1.8dc29615-e124-4f17-81a1-c0b20c38d12c	0c5b9279-e9d5-4ac5-bd71-5c21d73ef417
TCGA-49-AAR0	Site-69			adenocarcinoma			TCGA-49-AAR0-01Z-00-DX1.1635383C-0FB3-4CF9-BABC-08AC19CCE501	e981d2c9-c6a8-4a18-8938-1e660d443318
TCGA-50-8459	Site-157			adenocarcinoma			TCGA-50-8459-01Z-00-DX1.24D876E7-5265-4C5D-A215-0BAE5450EEF3	530ffaf5-0e2a-44f7-9c84-75199c9799fd
TCGA-55-7227	Site-67			adenocarcinoma			TCGA-55-7227-01Z-00-DX1.e1a9e09c-4a50-4ee5-b1e4-2c7ae34dc913	8a699e69-5f01-4fd9-bf8f-9c85cbdbfd9a
TCGA-64-1681	Site-40			adenocarcinoma			TCGA-64-1681-01Z-00-DX1.fb0244f6-51a8-4da2-b45c-38d8e02edab7	7c4036ba-3945-49de-b730-2f252a1d9808
TCGA-73-4666	Site-103			adenocarcinoma			TCGA-73-4666-01Z-00-DX1.dd9c8922-ddd1-4674-8124-9e334532e47e	515c350c-338f-48ad-953d-1951bbfa9ceb
TCGA-75-5125	Site-93			adenocarcinoma			TCGA-75-5125-01Z-00-DX1.2E419CAF-E248-4959-951E-498D8054433E	28089b06-ef4d-44f0-81ce-6e7ffbc80f5a
TCGA-67-6216	Site-108			adenocarcinoma			TCGA-67-6216-01Z-00-DX1.04da6a64-bd3a-48ed-bc99-d651e00a1aa4	05fe09f7-e427-4ddf-9f50-527828c033a8
TCGA-44-2668	Site-29			adenocarcinoma			TCGA-44-2668-01Z-00-DX1.f66fa464-dad1-4a9f-8486-3d7579ca42b6	46373e9f-11c3-40d1-aa12-b615af7fd10c
TCGA-49-AARE	Site-69			adenocarcinoma			TCGA-49-AARE-01Z-00-DX1.3559B3A9-6699-472F-B731-1BD9F93EE82A	cdccaa02-a63f-4964-860b-f137ed2df44e
TCGA-78-7161	Site-96			adenocarcinoma			TCGA-78-7161-01Z-00-DX1.646cf15a-5961-4728-b9fe-fe3fff11831f	7902dc56-411c-49cf-a49e-a6c844ea76f8
TCGA-80-5611	Site-93			adenocarcinoma			TCGA-80-5611-01Z-00-DX1.31920706-8AF4-46D2-B1D4-7DD5AF4AAC77	59ed2624-1a1d-4e2c-800c-e1bd1d51408d
TCGA-44-7659	Site-29			adenocarcinoma			TCGA-44-7659-01Z-00-DX1.818bf5b3-b4c1-4d23-a6ae-98d5015eb8c1	395291b1-a13b-4602-890f-de900d3e3153
TCGA-86-7954	Site-9			adenocarcinoma			TCGA-86-7954-01Z-00-DX1.0a063ee6-18b7-4b66-9726-04fb452156cb	94dfeae0-aaa6-405f-bf37-1c17d207f0ca
TCGA-38-7271	Site-130			adenocarcinoma			TCGA-38-7271-01Z-00-DX1.EF258BEB-8DEA-483E-823A-1E0B90AAA392	481320d0-3239-4a35-9264-89ae40af4190
TCGA-78-7149	Site-96			adenocarcinoma			TCGA-78-7149-01Z-00-DX1.1b83dbcb-0c9f-4e50-bb98-bf9a157052cf	b376083e-f47f-4bcb-b513-14a34097afbb
TCGA-73-4677	Site-103			adenocarcinoma			TCGA-73-4677-01Z-00-DX1.b557785c-9ccc-42a7-bb54-7bb47638ddfc	28d1f226-ed62-483e-a027-a123f4b66d33
TCGA-44-2662	Site-29			adenocarcinoma			TCGA-44-2662-01Z-00-DX1.398f3f84-fd48-4454-b789-a3e90cd36d73	e47eeb45-ae3d-4cce-8a80-7d34a61c1db9
TCGA-44-A47F	Site-29			adenocarcinoma			TCGA-44-A47F-01Z-00-DX1.C1EC3F2D-33C8-483B-9DDA-2F01B5FED618	19c7ad8e-83e9-4ef9-a9c7-64d6427fecae
TCGA-97-7547	Site-181			adenocarcinoma			TCGA-97-7547-01Z-00-DX1.3563966f-21ee-4405-9106-9e0bf8df9f1a	080c4505-c195-4027-9d83-a23276c4c6d3
TCGA-99-8032	Site-175			adenocarcinoma			TCGA-99-8032-01Z-00-DX1.7380b78f-ea25-43e0-ac90-194b5c6b1432	9502ca50-ea37-4790-855c-a94b5998abc7
TCGA-75-5126	Site-93			adenocarcinoma			TCGA-75-5126-01Z-00-DX1.164887F4-9986-415F-A94A-E40E92D80DA3	a6ae4b6f-2e62-471e-9165-6d3fdfcf9194
TCGA-05-4398	Site-61			adenocarcinoma			TCGA-05-4398-01Z-00-DX1.269bc75f-492e-48b1-87ee-85924aa80e74	5018f804-cc47-4081-88e4-55c75095ecc2
TCGA-64-5774	Site-40			adenocarcinoma			TCGA-64-5774-01Z-00-DX1.5E3B95EB-BF45-4687-BCF7-AA2A41AA806C	b802f195-c4c6-4fe4-9b1f-3c59027f4120
TCGA-55-7914	Site-67			adenocarcinoma			TCGA-55-7914-01Z-00-DX1.875bffe1-8c56-4c29-ab11-6840ee3a643c	76d45738-6b69-4454-84d9-22899a4cfca7
TCGA-86-A4P8	Site-9			adenocarcinoma			TCGA-86-A4P8-01Z-00-DX1.D65E8855-F7A1-4584-A501-BBFBC61C2DEB	c72a09ff-a248-44e5-81cb-9d5529237bc0
TCGA-50-5946	Site-157			adenocarcinoma			TCGA-50-5946-01Z-00-DX1.5076CACA-E3C0-4114-BA69-5B4896FF0C4B	358a5aa5-7c44-4401-bbfa-1ecff154a82a
TCGA-55-8207	Site-67			adenocarcinoma			TCGA-55-8207-01Z-00-DX1.2dafc442-f927-4b0d-b197-cc8c5f86d0fc	18a048fd-ece4-46ed-beb6-da5243466d34
TCGA-44-6148	Site-29			adenocarcinoma			TCGA-44-6148-01Z-00-DX1.94c29c83-1085-458f-a0c9-3ffa8592cb98	2538130f-3e8f-4f88-93e6-bd8a949e2b57
TCGA-86-7701	Site-9			adenocarcinoma			TCGA-86-7701-01Z-00-DX1.a8a6e71e-9fa9-42c6-a186-0ac7526e9960	78b2104d-3173-441e-8e33-46ab57f3ef42
TCGA-50-6597	Site-157			adenocarcinoma			TCGA-50-6597-01Z-00-DX1.ec7fc0b2-78a1-4384-bddd-e89f02ee5eb6	0edfc16d-25cc-403d-8862-38ec9c90060a
TCGA-95-7043	Site-179			adenocarcinoma			TCGA-95-7043-01Z-00-DX1.AE0FD8AA-9B88-45FE-B247-402BED1285EF	b5506234-c969-4b27-89f5-5dffead8683a
TCGA-75-6211	Site-93			adenocarcinoma			TCGA-75-6211-01Z-00-DX1.3E7B5948-521E-48EE-9204-80F5713ECD25	f11ab9a7-438a-4d39-818a-8ef5346ae6e3
TCGA-44-A47G	Site-29			adenocarcinoma			TCGA-44-A47G-01Z-00-DX1.810F67EC-3A0C-4056-B736-3331A11412CC	a7d1aa32-3c81-4379-b744-7ac150e04bc3
TCGA-L9-A444	Site-23			adenocarcinoma			TCGA-L9-A444-01Z-00-DX1.88CF6F01-0C1F-4572-81E3-1A5790692861	2150485f-dac9-4943-9ab3-b450595739f6
TCGA-86-8672	Site-9			adenocarcinoma			TCGA-86-8672-01Z-00-DX1.94ca1954-921d-4ef6-a078-4e0fcb09157f	95796913-8094-419a-8059-1839b3b6955f
TCGA-38-4625	Site-130			adenocarcinoma			TCGA-38-4625-01Z-00-DX1.ffdbfc1d-7a21-4e67-a54f-89597bd14a7f	0fa9fe7f-2377-4a80-a25d-e6d985fcf880
TCGA-78-8662	Site-96			adenocarcinoma			TCGA-78-8662-01Z-00-DX1.754A4C57-B5FA-4077-99E4-F6EFA6459410	95090c2a-e087-40dc-9801-4f0de1481944
TCGA-MP-A4TH	Site-180			adenocarcinoma			TCGA-MP-A4TH-01Z-00-DX1.E89D2C19-F9B2-4BF2-AA5F-6104CBC076D1	862a0948-7481-48d5-b127-8e56be1c1e92
TCGA-71-6725	Site-59			adenocarcinoma			TCGA-71-6725-01Z-00-DX1.b9e1d4aa-439d-481f-b24b-134c4e470f28	3ed5748c-dd99-4e53-8fa5-3bd179652959
TCGA-55-7726	Site-67			adenocarcinoma			TCGA-55-7726-01Z-00-DX1.37df197b-d4fb-41c4-ac6a-72dbaa31027b	2565c233-f5d8-4214-8e54-b7ccdd308f99
TCGA-55-6984	Site-67			adenocarcinoma			TCGA-55-6984-01Z-00-DX1.d53e387a-9618-4486-98f3-a75604f25a7d	8687eb86-3625-4d43-9e3c-aa81fb667534
TCGA-NJ-A55A	Site-182			adenocarcinoma			TCGA-NJ-A55A-01Z-00-DX1.42C356FE-52A3-4A60-886B-75F84ADBC534	f46dcbdd-0a7d-47fa-83ee-c64c9e667737
TCGA-86-8359	Site-9			adenocarcinoma			TCGA-86-8359-01Z-00-DX1.11B8FDC3-4B84-4A22-B89D-46EA76345F13	834b008f-640a-48a8-b082-37abafee9c56
TCGA-50-5939	Site-157			adenocarcinoma			TCGA-50-5939-01Z-00-DX1.745D7503-0744-46B1-BC89-EBB8FCE2D55C	bc2ed83f-c63e-4529-b913-24638fdb1203
TCGA-86-8585	Site-9			adenocarcinoma			TCGA-86-8585-01Z-00-DX1.bc0b1c69-f71d-46fc-8195-2d205002e6e5	9c6b3ad0-91d9-4a64-acc5-f151d271e275
TCGA-49-AAR3	Site-69			adenocarcinoma			TCGA-49-AAR3-01Z-00-DX1.B4D85F13-CEB4-46DA-BF39-0200B9E55835	bfbace6c-86a9-4fc6-b897-32b9cb24b069
TCGA-44-7660	Site-29			adenocarcinoma			TCGA-44-7660-01Z-00-DX1.f96c114b-f0fc-498a-97cc-e262344de357	3570e991-2166-4481-97a7-f4c6c05b9e89
TCGA-55-7913	Site-67			adenocarcinoma			TCGA-55-7913-01Z-00-DX1.2295fcc5-70b0-412e-a1fd-b5366fce0739	9e0bbb1b-5f03-4b95-a885-5f455fc73f8e
TCGA-80-5608	Site-93			adenocarcinoma			TCGA-80-5608-01Z-00-DX1.CB85BA53-AF00-4C7D-8489-C2FF0F4F49AB	33b8af43-091a-4bc6-9711-37dacfde5dc8
TCGA-55-8087	Site-67			adenocarcinoma			TCGA-55-8087-01Z-00-DX1.548f2800-8caf-4c0e-a7b5-6d3d28315d9c	5b79089a-1c0b-4bf6-908e-e47267d8855b
TCGA-NJ-A55O	Site-182			adenocarcinoma			TCGA-NJ-A55O-01Z-00-DX1.8E23C821-B8BB-4D89-9E38-E97424A685CE	96ede129-1397-4b5e-8be7-b7de9c808f42
TCGA-78-7154	Site-96			adenocarcinoma			TCGA-78-7154-01Z-00-DX1.596c20c2-e811-4b5e-961c-98343afcccde	3b2154ee-4d1d-4e2a-9863-173fc4a2e66b
TCGA-86-8673	Site-9			adenocarcinoma			TCGA-86-8673-01Z-00-DX1.21191041-c10e-4166-ad00-1243656feaa7	95962fe1-f476-449b-9a80-d798ee654d18
TCGA-55-8085	Site-67			adenocarcinoma			TCGA-55-8085-01Z-00-DX1.ff220eba-3515-4d2e-b317-76337dd3d206	59f453a9-0eda-447b-aaa6-1ff4bdcb35d5
TCGA-35-3615	Site-33			adenocarcinoma			TCGA-35-3615-01Z-00-DX1.585128eb-6652-4b05-9a83-dc8f242904a6	b65fab73-e962-471c-91f8-93d636bdb996
TCGA-75-5122	Site-93			adenocarcinoma			TCGA-75-5122-01Z-00-DX1.627FD712-3881-44CC-83E0-6C4DFC6C88C1	da7b6160-d659-4c1f-95f7-a7c5c265ee23
TCGA-50-7109	Site-157			adenocarcinoma			TCGA-50-7109-01Z-00-DX1.08f6420c-baa2-4e79-908e-ebbdeec503a6	cb91cfa4-d17b-4ea3-8feb-699961f26604
TCGA-05-4417	Site-61			adenocarcinoma			TCGA-05-4417-01Z-00-DX1.6E534856-996F-4BD9-8AFC-7B1BF627E505	19772eb2-49e3-4271-91b6-cdc1b688fa2a
TCGA-97-A4M2	Site-181			adenocarcinoma			TCGA-97-A4M2-01Z-00-DX1.5C72522C-1538-4D68-B517-5FB05A9D401A	2e362dd3-9cab-4074-a546-5086c706b0e2
TCGA-86-8076	Site-9			adenocarcinoma			TCGA-86-8076-01Z-00-DX1.e7378b2f-e20e-4d2f-a86c-3a8ead08a385	64cc65c6-2076-40cb-8ec7-91f29ca8cd1d
TCGA-71-8520	Site-59			adenocarcinoma			TCGA-71-8520-01Z-00-DX1.EAE99132-A397-4B4D-8B09-CBB774A7B62F	9aa6ce98-7ea7-4c21-a18a-8e6aacf45bad
TCGA-L9-A743	Site-23			adenocarcinoma			TCGA-L9-A743-01Z-00-DX1.27ED2955-E8B5-4A3C-ADAA-82568ECCFB83	e2ffaae7-aa33-4cf1-8075-3c05607051be
TCGA-44-3918	Site-29			adenocarcinoma			TCGA-44-3918-01Z-00-DX1.6da70a8b-6307-423a-9d2d-380c16962855	b8f5988a-e90f-4f34-ae36-65b008cd7cdb
TCGA-49-6744	Site-69			adenocarcinoma			TCGA-49-6744-01Z-00-DX4.a3d7995d-399f-4c53-aab8-adc4ea4dbfa8	52b33def-3352-4c0e-8e3d-a2dcb292b017
TCGA-MN-A4N4	Site-14			adenocarcinoma			TCGA-MN-A4N4-01Z-00-DX2.9550732D-8FB1-43D9-B094-7C0CD310E9C0	00a0b174-1eab-446a-ba8c-7c6e3acd7f0c
TCGA-05-4250	Site-61			adenocarcinoma			TCGA-05-4250-01Z-00-DX1.90f67fdf-dff9-46ca-af71-0978d7c221ba	586edaf8-4366-4ba8-a8f1-a79ed9c1f448
TCGA-64-5778	Site-40			adenocarcinoma			TCGA-64-5778-01Z-00-DX1.96C39819-8A65-4651-BE83-39959F6FAD05	89a114ee-32fd-45a7-8d75-7fe6169626c1
TCGA-93-8067	Site-183			adenocarcinoma			TCGA-93-8067-01Z-00-DX1.325d0cd5-9bb5-4f51-a197-75d3c3d19aaf	09acdcf2-f634-452f-b78b-975128e7d14b
TCGA-MP-A4T7	Site-180			adenocarcinoma			TCGA-MP-A4T7-01Z-00-DX1.C74D7A5B-1D1A-423B-85CA-C11E0CCF5873	7391ae8a-f083-480d-921c-5f857fe815fb
TCGA-62-A46R	Site-124			adenocarcinoma			TCGA-62-A46R-01Z-00-DX1.AD823FBA-A63F-4D36-8B84-2C995DE5FC47	84d44474-3194-4bb3-89df-575b2f41d658
TCGA-05-4382	Site-61			adenocarcinoma			TCGA-05-4382-01Z-00-DX1.76b49a4c-dbbb-48b0-b677-6d3037e5ce88	9eb264eb-548e-4452-955a-fb5572e43cf6
TCGA-44-6144	Site-29			adenocarcinoma			TCGA-44-6144-01Z-00-DX1.604b3c7c-92e8-474a-bae8-e48415ea6196	77518948-63db-4221-89bd-9fb2cf1c67af
TCGA-55-8511	Site-67			adenocarcinoma			TCGA-55-8511-01Z-00-DX1.8EDFB05B-5B59-46EA-973C-1048B1E284D2	da0234f7-cdf2-4736-8d25-09d81b5ee793
TCGA-78-7220	Site-96			adenocarcinoma			TCGA-78-7220-01Z-00-DX1.3df84ce0-4395-4c9e-ba62-76b55676a440	095466de-e950-4505-8c22-dabc5d5cef35
TCGA-38-4629	Site-130			adenocarcinoma			TCGA-38-4629-01Z-00-DX1.d00cc280-5370-4b9f-9655-6c35deb94647	b28601da-d361-4163-a8ef-1b665fb87480
TCGA-55-8505	Site-67			adenocarcinoma			TCGA-55-8505-01Z-00-DX1.D364C30D-BFB8-486B-A0D3-948FF8E90C3E	61d58d69-95ea-45b0-ad61-f05339834bdb
TCGA-78-7167	Site-96			adenocarcinoma			TCGA-78-7167-01Z-00-DX1.f79e1a9b-a3eb-4c91-a1fd-7bb58b1620b1	f515e28d-f300-49ff-8a67-9f4492af5a12
TCGA-MP-A4T9	Site-180			adenocarcinoma			TCGA-MP-A4T9-01Z-00-DX1.F7B341C4-EBCD-455F-BE90-3B77AC6B76EC	d5ad433c-84e5-472a-8a60-3843cf485f7d
TCGA-62-A46U	Site-124			adenocarcinoma			TCGA-62-A46U-01Z-00-DX1.5129535F-8B6A-4647-8A88-3EE125642874	5dc51c4c-a11e-44ac-be1e-4d72a48d8dba
TCGA-55-1592	Site-67			adenocarcinoma			TCGA-55-1592-01Z-00-DX1.ee15e261-2f9c-4a93-a19f-27cb1c3bae15	aa095261-408b-4fc6-a64e-69e7f11409ed
TCGA-75-6214	Site-93			adenocarcinoma			TCGA-75-6214-01Z-00-DX1.00424C13-65B8-4872-81EB-EE207AB3F78C	79f0e52e-82dd-493b-9585-d39422fd8e67
TCGA-05-4420	Site-61			adenocarcinoma			TCGA-05-4420-01Z-00-DX1.2df0552e-87dc-491e-9be2-be8fbce2660d	05843435-cd47-4dd1-a69b-b46e5e98518f
TCGA-78-7539	Site-96			adenocarcinoma			TCGA-78-7539-01Z-00-DX1.b838d859-2fb7-48d1-a442-d366ac404099	38b492ba-9fd1-4d4e-b729-4e2d25363aba
TCGA-86-8056	Site-9			adenocarcinoma			TCGA-86-8056-01Z-00-DX1.eee7e03a-842c-4a44-bff8-f7b906725605	c7aad125-c092-4451-8480-993a3d982879
TCGA-S2-AA1A	Site-5			adenocarcinoma			TCGA-S2-AA1A-01Z-00-DX1.4B5D5FAE-8305-4D2D-B245-584589352886	915dfbfe-2bf1-4da0-9cab-05756b54973b
TCGA-05-4396	Site-61			adenocarcinoma			TCGA-05-4396-01Z-00-DX1.49DD5F68-7473-4945-B384-EA6D5AE383CB	070defff-1f5d-49e7-85b9-de4508e8a0c9
TCGA-55-8506	Site-67			adenocarcinoma			TCGA-55-8506-01Z-00-DX1.A908E3D2-91F7-4DE2-98C9-95D1038B9F49	0d1eefe4-ac29-413e-828f-584a2f27e3c2
TCGA-55-8615	Site-67			adenocarcinoma			TCGA-55-8615-01Z-00-DX1.928CFCA6-059D-4901-8D6A-BC7D9486C29F	7ea16638-9b85-4581-89d2-8e9c0e52096d
TCGA-55-8096	Site-67			adenocarcinoma			TCGA-55-8096-01Z-00-DX1.c833417d-10c1-4430-a241-d6f5496e1cd9	6a547832-dd90-4857-a0a9-7136f2d9cb34
TCGA-MP-A4SV	Site-180			adenocarcinoma			TCGA-MP-A4SV-01Z-00-DX1.5430F2CF-BE4B-42D6-9CD4-92E6FB3F6E99	f7013b7b-9227-4606-9594-54689b8ab13b
TCGA-NJ-A4YG	Site-182			adenocarcinoma			TCGA-NJ-A4YG-01Z-00-DX1.507BAE41-5EE9-4657-AAD1-AD456750BA2F	9a27f64f-3ee2-4456-bf3b-2409afa8e821
TCGA-44-5645	Site-29			adenocarcinoma			TCGA-44-5645-01Z-00-DX1.8b0d89d7-7849-49a6-a2f5-a8faf2c5aab4	9c96b50c-37f0-4bd1-bca3-b39acce33c0d
TCGA-05-4426	Site-61			adenocarcinoma			TCGA-05-4426-01Z-00-DX1.4c9da782-f4aa-4c4f-b3aa-fae2259f236f	755851ba-ca30-469a-8475-5d0546764446
TCGA-50-5045	Site-157			adenocarcinoma			TCGA-50-5045-01Z-00-DX1.ec50bbfc-1721-4e94-ac11-9ebd843e11ba	26a8cd2d-8cc0-412e-bb62-7b27e4f8bdbd
TCGA-75-5147	Site-93			adenocarcinoma			TCGA-75-5147-01Z-00-DX1.3156FA5C-9737-4EAA-989C-FD578FBF15A1	a9d2de24-b5a3-4b7b-961e-c3dcb47e1017
TCGA-55-A494	Site-67			adenocarcinoma			TCGA-55-A494-01Z-00-DX1.8C7C4BE0-791A-47CA-B0A8-1935366350E0	6d0bee7d-9a1b-41e3-9a3b-5fc0e8fe21ed
TCGA-L4-A4E5	Site-49			adenocarcinoma			TCGA-L4-A4E5-01Z-00-DX1.C2A5EF71-1F40-4E34-AC30-58D7121C1338	fa83283f-77e3-434b-9f40-6965ca43f17f
TCGA-97-8179	Site-181			adenocarcinoma			TCGA-97-8179-01Z-00-DX1.5501338a-dd89-4c41-8267-5baaaea71643	38852b0f-6531-43f3-b333-6ebe4476de56
TCGA-73-4676	Site-103			adenocarcinoma			TCGA-73-4676-01Z-00-DX1.4d781bbc-a45e-4f9d-b6b6-2265282dff99	13039d38-d25f-4bd3-b4c8-0efcc4aa606a
TCGA-MP-A4TK	Site-180			adenocarcinoma			TCGA-MP-A4TK-01Z-00-DX1.57494698-D9D9-4C04-AAB2-16616CCFDCC9	6e57d134-1ad0-44ac-94a2-bcae4d795985
TCGA-97-7941	Site-181			adenocarcinoma			TCGA-97-7941-01Z-00-DX1.6845ef95-2231-44a2-aeae-004a117f1964	92124d4e-797a-4ec5-88ff-07400da3b034
TCGA-75-7030	Site-93			adenocarcinoma			TCGA-75-7030-01Z-00-DX1.5DDF24B5-00D1-4418-A067-A9B609E15314	004d8238-0a74-40bd-9547-f48a2086c416
TCGA-49-AAR2	Site-69			adenocarcinoma			TCGA-49-AAR2-01Z-00-DX1.1F09F896-446E-4C55-8D01-6C34A98AB1D2	1a1e924d-816d-4a9c-a6de-6c92a5d63164
TCGA-55-7995	Site-67			adenocarcinoma			TCGA-55-7995-01Z-00-DX1.fef24d04-35a0-4f57-8f51-7ad602a78871	1e894464-0639-4fd7-8375-71b809ada590
TCGA-64-1676	Site-40			adenocarcinoma			TCGA-64-1676-01Z-00-DX1.3B8F1FAC-0FB2-45DE-AFA1-6ED451A4A61B	55684df0-a116-4adc-9296-403ca92aa44d
TCGA-44-2665	Site-29			adenocarcinoma			TCGA-44-2665-01Z-00-DX1.d429e37e-3915-4da6-b5bc-bf2f09f4fbf7	2062d310-ef70-4e81-8e4c-3871797c4d46
TCGA-44-8119	Site-29			adenocarcinoma			TCGA-44-8119-01Z-00-DX1.1EBEBFA7-22DB-4365-9DF8-C4E679C11312	939eae7b-afc7-437a-81e3-1e9615897027
TCGA-99-8025	Site-175			adenocarcinoma			TCGA-99-8025-01Z-00-DX1.76d4e012-91a7-4f1d-ba0f-4cecd812ec49	2e484996-d335-48c5-9e3c-b9380d865ce2
TCGA-50-6590	Site-157			adenocarcinoma			TCGA-50-6590-01Z-00-DX1.B08B2656-3DC7-4D35-A54D-9C57A7A773B3	8805d2e9-eb47-41cc-8443-aa6f1f81819d
TCGA-35-4123	Site-33			adenocarcinoma			TCGA-35-4123-01Z-00-DX1.990553a8-657e-49ec-9782-e6d30a4c4909	113b75f3-3129-417a-9fd7-e14718b57b86
TCGA-95-7567	Site-179			adenocarcinoma			TCGA-95-7567-01Z-00-DX1.982FF122-A440-4949-926C-B58AF8381090	bbd559b5-9161-42ad-86f8-0adebb26840b
TCGA-64-1679	Site-40			adenocarcinoma			TCGA-64-1679-01Z-00-DX1.f9fd24ef-d51c-4530-9fb5-e8a8f09dba73	075ccdbe-9d24-44b5-b8a6-2389fa7d683b
TCGA-69-7973	Site-178			adenocarcinoma			TCGA-69-7973-01Z-00-DX1.aefb015a-cb51-425f-a80f-cd51091a0ee3	92cd7023-0a6d-4611-ba3d-038c9414bb36
TCGA-97-7546	Site-181			adenocarcinoma			TCGA-97-7546-01Z-00-DX1.dad9871f-cdfb-424d-a5b2-4e0905c29137	5e6b543e-3d96-41fd-8656-e401a601d36c
TCGA-44-7669	Site-29			adenocarcinoma			TCGA-44-7669-01Z-00-DX1.34d0c9ac-d3dc-4a5e-b99c-a8c1c1e120d1	f057f0f9-7879-412c-b593-bfc41b27938d
TCGA-78-7153	Site-96			adenocarcinoma			TCGA-78-7153-01Z-00-DX1.5190321a-f1aa-4c6e-b4b9-6767b779682b	7b5d5572-0613-49d6-9c99-c9d9439246a4
TCGA-97-7937	Site-181			adenocarcinoma			TCGA-97-7937-01Z-00-DX1.6db4b2ff-722c-4bb8-b12f-15f1a38b4ab1	13979b83-04e6-4cd8-a0b6-ecf32cacfb64
TCGA-97-8172	Site-181			adenocarcinoma			TCGA-97-8172-01Z-00-DX1.812ab977-692e-42f8-af57-7ce9084ab045	b4dcc3ef-345a-4cf6-965f-fc6112d1cc81
TCGA-55-8090	Site-67			adenocarcinoma			TCGA-55-8090-01Z-00-DX1.83f86d5f-7cb9-443a-a812-b19ba4aea836	60b5e16f-f0ed-4277-a35c-dd2933579867
TCGA-49-4510	Site-69			adenocarcinoma			TCGA-49-4510-01Z-00-DX2.e0552b15-6bd7-4660-8a60-9edd0d638e7e	1a81cfc7-cf83-43a2-b05e-e18b5b39dfd3
TCGA-MP-A4TI	Site-180			adenocarcinoma			TCGA-MP-A4TI-01Z-00-DX1.08AB4C0B-F953-41B5-A9BB-7452A8E34A54	6d774ca0-2407-4f15-96d9-c365a2aa8ec7
TCGA-91-A4BC	Site-1			adenocarcinoma			TCGA-91-A4BC-01Z-00-DX1.8D8783B1-D1BA-4970-B77B-3AED8506C487	1842d3e2-caff-4b04-98b1-c535dc65df19
TCGA-69-8253	Site-178			adenocarcinoma			TCGA-69-8253-01Z-00-DX1.631c741f-46bd-4d4b-8f6c-64787fb4c402	c2eff115-74c6-4703-92bf-3fb5e4556f24
TCGA-95-8039	Site-179			adenocarcinoma			TCGA-95-8039-01Z-00-DX1.38b07435-987d-495d-9940-ba5f20e6ef97	eb66d209-e956-4487-9cc8-7a507fa10992
TCGA-44-6774	Site-29			adenocarcinoma			TCGA-44-6774-01Z-00-DX1.f169485b-f863-4be0-9844-258d78170b64	52e47f40-f343-440a-a7e4-c5b34f24a4e4
TCGA-99-AA5R	Site-175			adenocarcinoma			TCGA-99-AA5R-01Z-00-DX1.4DE7FC30-D338-49CE-B8D9-EB0F34A3DD0B	65626174-aa22-4722-a932-058df0c4b232
TCGA-78-8655	Site-96			adenocarcinoma			TCGA-78-8655-01Z-00-DX1.DC81D146-A4A6-411E-A5DC-C0689A8D445F	6bbca02f-8e0f-4ca1-bd14-00c3fef62827
TCGA-50-6591	Site-157			adenocarcinoma			TCGA-50-6591-01Z-00-DX1.12e1050b-75e9-4059-b945-291995b3e93c	8f7cdbca-32a7-4bd3-be11-6cf7b7b03d13
TCGA-55-8205	Site-67			adenocarcinoma			TCGA-55-8205-01Z-00-DX1.6df6d499-f325-409d-acb1-9e13172f2bb4	a9b535d7-0f38-466c-b5d5-feb5e055af0b
TCGA-80-5607	Site-93			adenocarcinoma			TCGA-80-5607-01Z-00-DX1.94C9CF78-2F79-4A0B-8939-1CD9B915222D	30c07c29-637e-4834-a702-249505ac4bb8
TCGA-50-5068	Site-157			adenocarcinoma			TCGA-50-5068-01Z-00-DX1.13f1c31e-4d4c-4562-8447-c5bbfbf670a9	2d0a8670-7dfc-4a46-b570-e435cbdfc6fb
TCGA-55-6979	Site-67			adenocarcinoma			TCGA-55-6979-01Z-00-DX1.9238436e-3886-4a10-86fe-26658967dff2	233419e2-4265-4e43-b8ff-087638ee2b47
TCGA-MP-A4SW	Site-180			adenocarcinoma			TCGA-MP-A4SW-01Z-00-DX1.A6651B25-A35A-4BDE-9EBF-D264A02003C8	08135962-587e-4efa-a566-3be44385ebb3
TCGA-MP-A5C7	Site-180			adenocarcinoma			TCGA-MP-A5C7-01Z-00-DX1.26E5FA5A-3E6D-4CD3-8FA2-F331B7012311	637b118f-3cb3-4975-8a95-b88dd73e511c
TCGA-MP-A4TJ	Site-180			adenocarcinoma			TCGA-MP-A4TJ-01Z-00-DX1.14EDBE5C-5D0C-4002-BE95-AF5C9D9F3D43	3a999497-e9a3-42e3-a227-a6792360abbc
TCGA-97-7938	Site-181			adenocarcinoma			TCGA-97-7938-01Z-00-DX1.d774d0a2-ee34-43ba-9d9d-34bf9718292e	e5e7bff8-cf44-47d9-9328-358ff8dc9172
TCGA-55-6969	Site-67			adenocarcinoma			TCGA-55-6969-01Z-00-DX1.713df9f6-1a91-4e0e-ad43-42e66dcca191	da9ca616-1ae0-41fe-b8f4-295a8d7baf2d
TCGA-53-A4EZ	Site-149			adenocarcinoma			TCGA-53-A4EZ-01Z-00-DX1.5D155F0B-A677-4589-AF00-A4C451F5B6B6	235b48c5-3e04-48f5-bc7f-5f04505abe48
TCGA-78-7536	Site-96			adenocarcinoma			TCGA-78-7536-01Z-00-DX1.6b066140-8b82-40a5-bd48-430eeb4463fe	9f4c83ad-2b86-45dc-bc07-46ee964d20a2
TCGA-67-3773	Site-108			adenocarcinoma			TCGA-67-3773-01Z-00-DX1.3E9DFC22-E962-4C18-BF5B-27EBEA089F5D	f43be0bf-51f9-44d3-ba72-dce43f7a1f24
TCGA-62-A471	Site-124			adenocarcinoma			TCGA-62-A471-01Z-00-DX1.51A235BB-7F67-4C0D-8B15-2E26116D8822	06975b35-dad3-4c7b-9274-33ad83f0988a
TCGA-05-4245	Site-61			adenocarcinoma			TCGA-05-4245-01Z-00-DX1.36ff5403-d4bb-4415-b2c5-7c750d655cde	97f2808a-be03-4dd0-b291-dbd797d659e1
TCGA-55-A491	Site-67			adenocarcinoma			TCGA-55-A491-01Z-00-DX1.E5F3B4E5-18EA-4067-AE28-119DABCE739A	d4824e95-b846-4829-b47a-f1ededd09406
TCGA-67-4679	Site-108			adenocarcinoma			TCGA-67-4679-01Z-00-DX1.a3d84341-fed7-4235-a053-638ed5294954	fbcae59c-816d-44c0-899c-067562d575f0
TCGA-73-7499	Site-103			adenocarcinoma			TCGA-73-7499-01Z-00-DX1.81f5c1c1-3d40-4773-a1fb-e1f8eb9f6730	9b16a66b-ad8d-4616-88a5-fd3af25dc8ed
TCGA-95-7944	Site-179			adenocarcinoma			TCGA-95-7944-01Z-00-DX1.E66A3565-7B0D-412B-9C0C-81D7397E8B87	304ede0a-bfec-43ff-89eb-bb352168b267
TCGA-91-A4BD	Site-1			adenocarcinoma			TCGA-91-A4BD-01Z-00-DX1.2E575CAC-6AEB-4049-972A-EA43457A9C9D	7cd9562c-a336-4891-a690-81971a9746f0
TCGA-49-AAR9	Site-69			adenocarcinoma			TCGA-49-AAR9-01Z-00-DX1.B6A9966E-89B8-404B-8ABC-1F8F8553D4DA	1aeef158-860c-48cd-a43a-f6255e8fa002
TCGA-86-8279	Site-9			adenocarcinoma			TCGA-86-8279-01Z-00-DX1.fd12b60e-d181-454b-a655-298a973a849d	083fea50-313e-42dc-bd80-4b70fec04ddf
TCGA-50-5044	Site-157			adenocarcinoma			TCGA-50-5044-01Z-00-DX1.7E0E651F-411B-4784-B0FA-6EB612527430	432c8861-64dd-4587-b597-93fb748cb4cd
TCGA-50-6593	Site-157			adenocarcinoma			TCGA-50-6593-01Z-00-DX1.a63e298c-cbe7-44e8-8d8e-34ebb93530ca	1c27c0a1-5e0f-4143-a6c2-a22af744830b
TCGA-62-A46P	Site-124			adenocarcinoma			TCGA-62-A46P-01Z-00-DX1.9136CC96-51B9-4FEB-8BCF-2C3676C708B1	d0a9088a-7789-4960-aece-ee7695292990
TCGA-MP-A4T6	Site-180			adenocarcinoma			TCGA-MP-A4T6-01Z-00-DX1.085C4F5A-DB1B-434A-9D62-E2187D133B0A	747e65b4-3a19-4c4c-9d4a-47611ecf8295
TCGA-69-7765	Site-178			adenocarcinoma			TCGA-69-7765-01Z-00-DX1.ac389366-febb-488c-9190-fe00bc07cd20	ca05aca1-abc1-40a4-8d3d-eca102a60fff
TCGA-55-7724	Site-67			adenocarcinoma			TCGA-55-7724-01Z-00-DX1.31a194ac-62e3-4225-8e32-8c2a83dcdd10	e6477e75-1729-4e1a-8166-963a1ed02556
TCGA-05-4434	Site-61			adenocarcinoma			TCGA-05-4434-01Z-00-DX1.f3f5c89c-306f-4876-98fa-f7bd231f2e10	3dfc4d6e-c337-494c-8e59-ffadd137dbeb
TCGA-95-A4VN	Site-179			adenocarcinoma			TCGA-95-A4VN-01Z-00-DX1.B997A80F-C396-40AB-808A-B70EB83A2B74	1be3bcc8-eafe-441e-9f04-e307841e1073
TCGA-86-8055	Site-9			adenocarcinoma			TCGA-86-8055-01Z-00-DX1.546dc42e-3742-4da5-8f9b-80732180ce76	b53d1202-bb6f-4494-9e01-4684e09486ba
TCGA-49-6767	Site-69			adenocarcinoma			TCGA-49-6767-01Z-00-DX1.53459c0e-b8ec-4893-9910-87b63c503134	44ae7bf8-1303-430a-b75d-2709423d9e4b
TCGA-05-4395	Site-61			adenocarcinoma			TCGA-05-4395-01Z-00-DX1.20205276-ca16-46b2-914a-fe5e576a5cf9	2aa283f3-732c-4879-8d37-1fec3ccf5bdc
TCGA-49-6742	Site-69			adenocarcinoma			TCGA-49-6742-01Z-00-DX2.2c6b4df0-867d-40c5-8bee-14e2d219224b	a8db7877-6855-4b11-bfee-e73e429a5b47
TCGA-55-A48X	Site-67			adenocarcinoma			TCGA-55-A48X-01Z-00-DX1.A46C6373-8458-4D55-88C3-4C70A05F9F47	5f739d40-1c4f-47f4-87d1-4368e8b6b0b9
TCGA-35-4122	Site-33			adenocarcinoma			TCGA-35-4122-01Z-00-DX1.2ac022e4-e796-49e5-9a24-f0ff3f76a527	b4dbbbd0-7f2f-47e5-9696-4d0b3c92bba8
TCGA-99-8028	Site-175			adenocarcinoma			TCGA-99-8028-01Z-00-DX1.23de89b1-67f8-41fb-980a-010ea190d687	1365c2c0-7231-487c-9ede-5036116ff6fa
TCGA-55-8614	Site-67			adenocarcinoma			TCGA-55-8614-01Z-00-DX1.043DE2B5-A453-4570-8830-99170450658C	21865061-aadd-4bbf-94c7-c6fe3adf08a3
TCGA-55-7815	Site-67			adenocarcinoma			TCGA-55-7815-01Z-00-DX1.288408e6-f6b3-4de4-a1ce-cb2498d9d46d	3fdb16f9-2c00-4e03-ac66-f6cf76b4637f
TCGA-62-A472	Site-124			adenocarcinoma			TCGA-62-A472-01Z-00-DX1.C2F76C9A-C51A-4521-9B95-2A20063E9931	bc7121d6-ddb8-4087-9879-ddde1121b12b
TCGA-38-4626	Site-130			adenocarcinoma			TCGA-38-4626-01Z-00-DX1.142bc018-bd79-4db9-84e2-f83a617ea92a	8083350f-0a4b-47f2-94da-fe8200d03f2d
TCGA-73-4658	Site-103			adenocarcinoma			TCGA-73-4658-01Z-00-DX1.d5beb44f-9d76-485a-8af4-407b0f1a610e	ae5b4b33-a07a-4a5b-9b81-1d243b1b9af7
TCGA-55-6971	Site-67			adenocarcinoma			TCGA-55-6971-01Z-00-DX1.6c790768-8252-466a-95e1-97d2086a8132	d1be6e24-e64c-45bc-822d-cbf5a5d5f9a9
TCGA-53-7626	Site-149			adenocarcinoma			TCGA-53-7626-01Z-00-DX1.FD4CAF75-07B5-4117-83DD-99233DAA3EBC	9844f974-7ee0-42da-9ee6-6213921ecf64
TCGA-75-6205	Site-93			adenocarcinoma			TCGA-75-6205-01Z-00-DX1.B75BC6BA-5196-4F62-BDA2-3F1D320ABD7C	5d1cc582-b390-4111-ab61-854b721733e7
TCGA-44-2666	Site-29			adenocarcinoma			TCGA-44-2666-01Z-00-DX1.f81a89cf-6033-47ea-9a43-290a5d6a28c1	baad43bc-ca15-421a-ad1d-6f41843057d6
TCGA-55-8616	Site-67			adenocarcinoma			TCGA-55-8616-01Z-00-DX1.4F53B2AB-8221-4E67-80D2-7A8E3815B730	85396f2e-d622-4ae4-939b-19b50fdebe9a
TCGA-05-4405	Site-61			adenocarcinoma			TCGA-05-4405-01Z-00-DX1.D57EC2B2-3A59-4954-86A7-61782938BCC5	6b0e0c19-b841-4bd8-aa4e-5e947bc8cd32
TCGA-69-7978	Site-178			adenocarcinoma			TCGA-69-7978-01Z-00-DX1.90a2bf2f-18e2-4bfe-b858-d2de619e2493	c57beb44-1f62-44d4-910d-20e9f4439ac1
TCGA-95-7562	Site-179			adenocarcinoma			TCGA-95-7562-01Z-00-DX1.C722891A-C5C6-4F0D-A73F-259FA8DB2394	e8048f72-6edc-4964-821b-91327513d068
TCGA-78-7150	Site-96			adenocarcinoma			TCGA-78-7150-01Z-00-DX1.46e6e65c-521c-49de-b106-419dc840b235	3ecf7789-d837-43fc-b354-cb6a765a4958
TCGA-69-7760	Site-178			adenocarcinoma			TCGA-69-7760-01Z-00-DX1.7fc295e3-5bfc-4017-801c-491489d0eb34	2198c8d4-a4eb-4405-833a-dd630643ca31
TCGA-L4-A4E6	Site-49			adenocarcinoma			TCGA-L4-A4E6-01Z-00-DX1.1B537DE0-2CE3-4B90-9ED3-71F1F8747EE9	1c39f64e-c21c-4e9f-ade1-11a8df0d4635
TCGA-69-8254	Site-178			adenocarcinoma			TCGA-69-8254-01Z-00-DX1.83a81d08-8c70-4f07-b4da-cbd17c4fe4d4	f9ca0e59-aa41-4860-8166-d324326930ed
TCGA-67-3774	Site-108			adenocarcinoma			TCGA-67-3774-01Z-00-DX1.FE85FDCB-91D2-47C5-8D13-D622A51A7BE0	4f5dc3e8-816d-4ab7-8a1d-c01cc7b566b4
TCGA-55-7576	Site-67			adenocarcinoma			TCGA-55-7576-01Z-00-DX1.3a6142e9-c90a-4938-a1d1-061c2ac261f0	a21ba7ca-1bbb-4b84-9b6e-1d0de4ee28bc
TCGA-78-7540	Site-96			adenocarcinoma			TCGA-78-7540-01Z-00-DX1.25c29857-0d5f-4e52-be0c-32c6686b653f	1ef0a2ee-c5d6-47a0-89cb-5b2860dec00a
TCGA-69-7980	Site-178			adenocarcinoma			TCGA-69-7980-01Z-00-DX1.8bbf8cc0-eca7-49e5-a022-c22e3e6ed6dc	3cde1c79-65c1-4d3b-8b0b-f8e81a512865
TCGA-62-A470	Site-124			adenocarcinoma			TCGA-62-A470-01Z-00-DX1.3983A979-E756-413C-941A-C8B83AD3BBA7	b3f8218b-1a65-4f42-9e0c-581d72df9a4a
TCGA-MN-A4N5	Site-14			adenocarcinoma			TCGA-MN-A4N5-01Z-00-DX1.D0FBA0D2-6245-4EFD-AF2B-849215600DBE	467405a0-4cf8-402b-8129-0fd945ae3cca
TCGA-97-A4M6	Site-181			adenocarcinoma			TCGA-97-A4M6-01Z-00-DX1.01D83621-3D8E-4339-9F9B-CBD3083D5AE0	b825c3a8-a4f7-4688-9ca4-ae20b1fd3768
TCGA-86-A4P7	Site-9			adenocarcinoma			TCGA-86-A4P7-01Z-00-DX1.37026DCF-5A81-4098-B444-C8A40CA168D0	3f9a8643-6f8c-4c37-a7a4-892e32caf9be
TCGA-97-7552	Site-181			adenocarcinoma			TCGA-97-7552-01Z-00-DX1.a5ab8959-ff7a-4287-b014-87439957fb67	015862cf-a450-48fa-b987-f993729436a6
TCGA-44-A47B	Site-29			adenocarcinoma			TCGA-44-A47B-01Z-00-DX1.177D0531-E037-435B-BFD4-382B2150B10D	f0f72398-a19e-4674-8ba3-f248747d4cff
TCGA-75-6212	Site-93			adenocarcinoma			TCGA-75-6212-01Z-00-DX1.FCB36956-DF6C-485D-8E7A-922A2BDAE669	3ece9266-6efc-47f1-a894-bbe0969daa31
TCGA-44-A4SS	Site-29			adenocarcinoma			TCGA-44-A4SS-01Z-00-DX1.F3D85B63-D963-42D2-815F-CB9D791A0F7B	913f89b8-3a17-44d7-9d0b-9c7118c40bc3
TCGA-75-6203	Site-93			adenocarcinoma			TCGA-75-6203-01Z-00-DX1.9796ACAB-9E1A-4BC5-B80C-4EC856FA14B7	3dbbc991-f9b6-4ec7-ae83-b9d8fd50ff14
TCGA-44-2657	Site-29			adenocarcinoma			TCGA-44-2657-01Z-00-DX1.b7f608bd-2381-40a2-a757-ca4648a7de8a	31bb53b3-ea96-43c4-b672-7069a6cca1bc
TCGA-44-2656	Site-29			adenocarcinoma			TCGA-44-2656-01Z-00-DX1.5f247f31-4bb5-460d-a1f7-7dcdba33c835	8abe72fa-a488-42d7-a248-4ed30539ed16
TCGA-55-6543	Site-67			adenocarcinoma			TCGA-55-6543-01Z-00-DX1.08806fe0-84d3-4fd6-8746-6cf557241958	3118cdd9-4d0d-4842-8694-046323f8f4a4
TCGA-78-7163	Site-96			adenocarcinoma			TCGA-78-7163-01Z-00-DX1.42880bdf-271d-41dd-aada-e7ec1156ff31	6210140e-4500-42ba-9759-a79ee1cfdf7b
TCGA-55-7911	Site-67			adenocarcinoma			TCGA-55-7911-01Z-00-DX1.081bc002-06ee-4218-a25f-26c0e6c4b333	27098156-24f9-4d49-91ca-1b9ace9fa61b
TCGA-55-8620	Site-67			adenocarcinoma			TCGA-55-8620-01Z-00-DX1.6591EEC4-D696-4826-80BD-99BE1D99EBB8	778a0f8c-753f-4e61-a110-55c9287fc9c2
TCGA-MP-A4TA	Site-180			adenocarcinoma			TCGA-MP-A4TA-01Z-00-DX1.11DDADA4-B7A2-4216-9B18-7AD993AE12E4	ab4994d6-99a1-4727-9112-62a33c15a3b1
TCGA-97-A4M3	Site-181			adenocarcinoma			TCGA-97-A4M3-01Z-00-DX1.16330A66-2501-48D2-AF6A-713698BF6918	0a72c379-1aec-49ce-9c87-2342c0c994e1
TCGA-64-1677	Site-40			adenocarcinoma			TCGA-64-1677-01Z-00-DX1.7720D42B-1F57-4C23-9BC5-87C456E7737B	3f354f22-d0ef-43c4-880e-01e77c0bf4b8
TCGA-49-4505	Site-69			adenocarcinoma			TCGA-49-4505-01Z-00-DX4.623c4278-fc3e-4c80-bb4d-000e24fbb1c2	a1b3946e-e734-46a8-ae64-43ec9a1bea74
TCGA-78-8640	Site-96			adenocarcinoma			TCGA-78-8640-01Z-00-DX1.6F929E56-34D5-45A6-8A9E-ACB4B88A68B1	ca3beba8-420e-4d3f-96a9-53e5a99bd13d
TCGA-55-1595	Site-67			adenocarcinoma			TCGA-55-1595-01Z-00-DX1.6270c9cf-cd18-4fa5-b313-33350ad55f89	b2f128c1-0b9b-47ef-b1f5-3f9675e110f1
TCGA-NJ-A4YP	Site-182			adenocarcinoma			TCGA-NJ-A4YP-01Z-00-DX1.148BFF66-4DC7-468C-8783-97F27C2E1245	37885959-e972-4fdc-8410-d06a4d48185b
TCGA-44-2661	Site-29			adenocarcinoma			TCGA-44-2661-01Z-00-DX1.20cfa0f8-e3ca-4c26-9dfe-b9d416cd94b1	9a077587-a524-4622-afbc-c061b91cfcaf
TCGA-86-8054	Site-9			adenocarcinoma			TCGA-86-8054-01Z-00-DX1.2c4c08f6-be1c-46d1-a719-5983cade0c54	5192c4d5-69df-400e-af31-c964c9512bd7
TCGA-55-7574	Site-67			adenocarcinoma			TCGA-55-7574-01Z-00-DX1.09639e6a-d85f-4d84-abbc-0f5a6d679683	5389e7cf-ca61-4264-b912-9b802c5b1165
TCGA-49-4501	Site-69			adenocarcinoma			TCGA-49-4501-01Z-00-DX3.b6c2cc84-1c94-4816-92e7-8cf4446ac9ac	910fdcf7-fb14-4c52-865d-1cee333d5e60
TCGA-86-8278	Site-9			adenocarcinoma			TCGA-86-8278-01Z-00-DX1.6500afef-f0f0-4e7c-a6c0-60da81993641	c6e36f24-46f3-4e20-8154-970e749aa0ca
TCGA-44-A47A	Site-29			adenocarcinoma			TCGA-44-A47A-01Z-00-DX1.62448803-3A7B-41EC-9794-67916DA0792E	4b07c731-b77d-44b7-a9cb-fd67ccf35a3b
TCGA-55-7725	Site-67			adenocarcinoma			TCGA-55-7725-01Z-00-DX1.4d678777-63b1-4f4a-932a-7fccabf504c7	5296e2bf-dae3-432b-b9bf-020a27dbde48
TCGA-49-AARR	Site-69			adenocarcinoma			TCGA-49-AARR-01Z-00-DX1.9BCAFE3D-447C-40D6-85DD-AFABF6978376	1463fdb7-aab6-4c05-a124-00851fe51bf3
TCGA-55-8208	Site-67			adenocarcinoma			TCGA-55-8208-01Z-00-DX1.6eccb7e2-16e4-4d25-9a1e-b370e016020f	2873a1d0-a067-47e4-838e-539b0693d3d5
TCGA-97-8171	Site-181			adenocarcinoma			TCGA-97-8171-01Z-00-DX1.a55cbfd1-6674-4206-b3e0-2a4f12a74e5d	b2617491-c84b-498d-9fdb-6721e78c626b
TCGA-55-A4DF	Site-67			adenocarcinoma			TCGA-55-A4DF-01Z-00-DX1.C945E1AD-BEF4-403F-BB11-BAC831D24CDA	1303284b-7746-401d-9970-8e4e2422d256
TCGA-78-7158	Site-96			adenocarcinoma			TCGA-78-7158-01Z-00-DX1.74db3dcd-2715-4ce7-8e48-30c8b7946ba0	19b89589-cbb4-4b6a-bd21-257c04c531fe
TCGA-55-A492	Site-67			adenocarcinoma			TCGA-55-A492-01Z-00-DX1.31B23842-7F8B-4311-88DF-C51CB4F54AED	54e51b84-73f7-43d1-87e8-aa91e44205d9
TCGA-05-4397	Site-61			adenocarcinoma			TCGA-05-4397-01Z-00-DX1.00e9cdb3-b50e-439c-86b0-d7b73b802c0d	1f178d38-98dc-4ed8-8dc7-3a6e10320a45
TCGA-78-7148	Site-96			adenocarcinoma			TCGA-78-7148-01Z-00-DX1.aac94f79-77f2-45e6-b0c3-0b103fecbb22	1b4fcb86-0d2d-4143-8ec6-3444b4056559
TCGA-55-6972	Site-67			adenocarcinoma			TCGA-55-6972-01Z-00-DX1.0b441ad0-c30f-4f63-849a-36c98d6e2d3b	20c9afac-0d0c-4fcf-b3bf-a2beba3dd76b
TCGA-50-5942	Site-157			adenocarcinoma			TCGA-50-5942-01Z-00-DX1.da1b1274-8740-4c79-adf9-25800913eafa	7c5e53a9-764b-4772-bef1-ef06c54b1770
TCGA-73-4659	Site-103			adenocarcinoma			TCGA-73-4659-01Z-00-DX1.578400cd-d284-451b-8fdf-9f82c1458276	600defe9-cd83-4df7-9cc2-1050e2297feb
TCGA-93-7347	Site-183			adenocarcinoma			TCGA-93-7347-01Z-00-DX1.a22b7163-07bd-4f6a-97c7-f1561c4d73cb	4f3700fa-7945-4142-9b0b-427a0a0e7426
TCGA-73-4670	Site-103			adenocarcinoma			TCGA-73-4670-01Z-00-DX1.a92a23d5-01aa-45a2-9f83-4784cd65fd58	933463fd-242e-4884-b149-07af70445139
TCGA-55-7727	Site-67			adenocarcinoma			TCGA-55-7727-01Z-00-DX1.0c7a4953-16dc-41e0-845b-b89167ec17d7	e5def156-4f08-4e67-8573-7ba728f51675
TCGA-55-8089	Site-67			adenocarcinoma			TCGA-55-8089-01Z-00-DX1.da4d99ff-4a7c-45a3-b79c-039c0c9e9712	0e64c462-0c17-4e84-bb04-96976f01f62b
TCGA-MP-A4TE	Site-180			adenocarcinoma			TCGA-MP-A4TE-01Z-00-DX1.B4680570-FD2E-47A5-8D50-A508CEB6A62C	9fde21c2-0389-4f5b-87cd-60f5d95f76d7
TCGA-55-7570	Site-67			adenocarcinoma			TCGA-55-7570-01Z-00-DX1.9020ae67-cf60-4bac-8c60-403c8891c4a3	36f08375-4d1c-47ef-885b-e58910f7732a
TCGA-35-5375	Site-33			adenocarcinoma			TCGA-35-5375-01Z-00-DX1.10708170-750A-451B-BC10-0B4042540033	c32c25a9-3163-4da0-9463-871d8136b98d
TCGA-78-8660	Site-96			adenocarcinoma			TCGA-78-8660-01Z-00-DX1.11E923ED-C01B-439D-8796-08C9E3DC2D93	51bdb04a-b268-48d9-9406-956b5553e77d
TCGA-55-8097	Site-67			adenocarcinoma			TCGA-55-8097-01Z-00-DX1.2f847b65-a5dc-41be-9dd0-a1e11df3cd10	974547d1-97a6-4370-895e-c5102e5303aa
TCGA-86-6562	Site-9			adenocarcinoma			TCGA-86-6562-01Z-00-DX1.5dea3015-e606-4837-9f99-ac14f0aa091b	00efe162-75c1-4451-814c-1576cf6856f8
TCGA-21-A5DI	Site-40			squamous			TCGA-21-A5DI-01Z-00-DX1.E9123261-ADE7-468C-9E9A-334E131FFF97	420eca55-8832-46ec-bd6f-28add7b8b6b7
TCGA-43-5670	Site-29			squamous			TCGA-43-5670-01Z-00-DX1.1b5d262e-1f39-4f6f-883c-52101b57791f	dbeb6e61-e7dc-4ca7-83ce-1e3bb08a7641
TCGA-18-3415	Site-97			squamous			TCGA-18-3415-01Z-00-DX1.8C62F2CD-4A2F-4D1E-A662-D7D5AFE557AB	99a6abcb-b504-4478-bbf0-7b0d00820171
TCGA-43-2576	Site-29			squamous			TCGA-43-2576-01Z-00-DX1.779df209-95e1-4303-9c32-4083e8088d8e	6eb254ef-3a27-4e9e-9737-e8f4302e1c09
TCGA-33-4533	Site-69			squamous			TCGA-33-4533-01Z-00-DX1.ee36717d-0571-40b3-8ab5-5465d2cca920	82cd0408-d2b7-4274-87e9-2f03c9b4700d
TCGA-NC-A5HT	Site-177			squamous			TCGA-NC-A5HT-01Z-00-DX1.9295B0E3-37FE-4914-AFB3-78B56C893B6D	40365d79-8999-460e-9aa2-000693ffa43f
TCGA-56-8628	Site-67			squamous			TCGA-56-8628-01Z-00-DX1.AAC57164-E0F9-4DF0-87EA-5C50FB201895	f8127af7-a598-48bf-94f7-f7d395ba0b52
TCGA-63-A5MM	Site-93			squamous			TCGA-63-A5MM-01Z-00-DX1.F385687A-3741-4E73-87F1-D9B00B1B6186	7727e6c5-1b98-414b-b916-44c2adf2d790
TCGA-21-1081	Site-40			squamous			TCGA-21-1081-01Z-00-DX1.fce8927a-2c5f-4a64-8414-da66424b3859	d5ac2dcf-a3a2-44a3-b418-0fab642e3b7f
TCGA-60-2707	Site-103			squamous			TCGA-60-2707-01Z-00-DX1.4aafd76b-eb0e-4ab9-a740-682c169a3c3d	c02b712d-9581-4905-b922-c365633470e8
TCGA-56-8625	Site-67			squamous			TCGA-56-8625-01Z-00-DX1.11AADFB3-33FF-4EAA-B423-CD0F07163747	ece110af-89e3-47f7-9818-bd43c7e47cc3
TCGA-33-4586	Site-69			squamous			TCGA-33-4586-01Z-00-DX2.a9798fe4-8db9-41d7-8d00-eb2a9eef1bc0	2f5bb254-6b6f-47d0-b3b2-eccfb5cf6553
TCGA-22-5471	Site-72			squamous			TCGA-22-5471-01Z-00-DX1.AACEB098-E9B8-4A2B-905E-7D66BE962922	e7a5fafe-b8e2-4b8b-8dc3-e2886e62548e
TCGA-34-2604	Site-157			squamous			TCGA-34-2604-01Z-00-DX1.C04E4FF6-6E62-432D-AD1E-D0AACAA66875	12a565fe-9e46-4488-83b3-c7c42281f63e
TCGA-NC-A5HE	Site-177			squamous			TCGA-NC-A5HE-01Z-00-DX1.57DE9D24-24C8-4EDF-942B-06777B003F68	1eb31428-6722-48c0-8b10-e21d3740c2b4
TCGA-85-A53L	Site-9			squamous			TCGA-85-A53L-01Z-00-DX1.4B1C0D74-CF56-4B52-9EA0-9DC72EA07B1C	1eede4a8-b8d2-487b-ab79-9abe6cc05462
TCGA-43-2581	Site-29			squamous			TCGA-43-2581-01Z-00-DX1.0d1203cf-9ac9-49a2-8bd0-063ceae7b1d3	b591400b-1b44-4ddc-a989-6ca367c82c8c
TCGA-60-2720	Site-103			squamous			TCGA-60-2720-01Z-00-DX1.5ff16714-210d-44c3-856a-5877fd06e986	a0a3d927-35f1-45a5-8aec-c1634872139f
TCGA-85-7698	Site-9			squamous			TCGA-85-7698-01Z-00-DX1.bc8a89a7-356e-4913-9632-627774730f48	5048c79f-ed1d-4534-8da2-1a4d207b2371
TCGA-51-4080	Site-130			squamous			TCGA-51-4080-01Z-00-DX1.fd660ce3-3e30-4907-b54a-81002ec071f2	4ac35f83-1835-402e-822d-2737eece471f
TCGA-39-5031	Site-78			squamous			TCGA-39-5031-01Z-00-DX1.f9264b3b-9fdf-4fb7-8752-2d3ffd3de3ea	46aaae5a-36d4-4de0-9dc4-12313c0dfeeb
TCGA-77-8136	Site-96			squamous			TCGA-77-8136-01Z-00-DX1.15cdacc3-ee04-4323-b5e4-4f6d7085bd38	1ff4629c-5ec8-413b-bc91-156ce5a4f76b
TCGA-18-3421	Site-97			squamous			TCGA-18-3421-01Z-00-DX1.3777597A-8B36-48A9-B950-C8233392A6D5	fa11996f-4a2e-4ee3-bca9-d05955ed436b
TCGA-90-A59Q	Site-1			squamous			TCGA-90-A59Q-01Z-00-DX1.9F4ABA20-E9F7-4524-874E-E8C42D84AFFE	97dc4a13-09c6-4093-9b3d-becbbdd8944b
TCGA-52-7622	Site-149			squamous			TCGA-52-7622-01Z-00-DX1.cb3bb056-27dd-4c15-9004-b06cc8923663	6eedf4d9-1050-435d-b766-d8b9d649574b
TCGA-96-A4JL	Site-181			squamous			TCGA-96-A4JL-01Z-00-DX1.AB297723-8AF1-418D-ADBE-46B5D7703C34	4daa3fa7-5336-4b51-a8c6-7762e89d2011
TCGA-22-5472	Site-72			squamous			TCGA-22-5472-01Z-00-DX1.1E2A1D5E-C7D3-449E-910F-1199A396804C	5c8bf906-09f3-4f45-8f82-ba683c70f2ac
TCGA-85-8350	Site-9			squamous			TCGA-85-8350-01Z-00-DX1.F9A32453-2E24-4874-A1FA-67B4173ABF03	93cc7c4e-d505-418c-bcc0-04591df96796
TCGA-60-2697	Site-103			squamous			TCGA-60-2697-01Z-00-DX1.e11a5b5b-c4be-4fe1-b7db-08879e55d552	0ea9adec-94a4-49de-af60-df054d6d3844
TCGA-85-8287	Site-9			squamous			TCGA-85-8287-01Z-00-DX1.3bd80053-5eb1-40f0-bdbd-9d4944c04328	3b6b409e-86c5-4854-addd-beb632402387
TCGA-66-2790	Site-61			squamous			TCGA-66-2790-01Z-00-DX1.86f436e3-e233-4986-90bb-aaa2adc4596f	3f8a2f80-331a-499c-af9d-f4750a3fa9d2
TCGA-68-7755	Site-178			squamous			TCGA-68-7755-01Z-00-DX1.62BC3770-5E81-4006-8F60-47BC66150AB3	aafb8ab2-99c9-4a77-a0b2-a5b94fba3587
TCGA-56-A4BX	Site-67			squamous			TCGA-56-A4BX-01Z-00-DX1.60E64193-473C-4220-9E38-0F5D952BD157	b88ab735-b009-46a8-b677-ae7785d5bfa0
TCGA-22-0940	Site-72			squamous			TCGA-22-0940-01Z-00-DX1.775CB101-6A55-40DD-B19F-7BFCA7820F5F	e63b3a58-4ff8-499b-a42b-f35cfc86cd0f
TCGA-56-A4ZK	Site-67			squamous			TCGA-56-A4ZK-01Z-00-DX1.D6B1AC68-BF70-4C49-A5A1-233D6DA4AE27	f49309c2-a04e-424b-8124-eb4917cbd3d8
TCGA-21-1077	Site-40			squamous			TCGA-21-1077-01Z-00-DX1.e7d0d3ca-b24c-4b2b-bb8f-13cc6991fb78	f775f62a-1bfa-4785-acde-38ecde9c812b
TCGA-96-A4JK	Site-181			squamous			TCGA-96-A4JK-01Z-00-DX1.DD4071B6-75CA-475D-B742-925EA6BE9F0A	8dab7870-1805-4735-82e6-9a5efbc05ea7
TCGA-68-7756	Site-178			squamous			TCGA-68-7756-01Z-00-DX1.15BEAECF-8C36-4761-85A8-EC9E54B61A0C	c55105bc-2fba-4b1c-bf47-3811c6af465d
TCGA-96-8170	Site-181			squamous			TCGA-96-8170-01Z-00-DX1.8283cd4c-f374-4320-88bd-36a462866d24	ddc21b43-4b22-40f7-8faa-b1a464a3fbed
TCGA-O2-A52V	Site-176			squamous			TCGA-O2-A52V-01Z-00-DX1.561ADDAE-EC55-461A-84B5-535C93E39C56	4a195a61-965d-4cce-b5a7-05246588a561
TCGA-66-2773	Site-61			squamous			TCGA-66-2773-01Z-00-DX1.70fe76fc-749d-4720-a97e-40cd097f2340	2c35556e-0a96-47a5-a260-6bad86d4325a
TCGA-56-A4BY	Site-67			squamous			TCGA-56-A4BY-01Z-00-DX1.DCA0D153-7DB7-44FB-A87A-20931D36856A	7490bd8b-8bb6-4f93-ab18-e5d33d4dd4c3
TCGA-98-A53C	Site-175			squamous			TCGA-98-A53C-01Z-00-DX1.1E06B7B5-32C3-436C-AD66-27E5829ADA85	c0d523bb-15c6-4c93-8c03-d5a82136057a
TCGA-O2-A52W	Site-176			squamous			TCGA-O2-A52W-01Z-00-DX1.3D388EB0-8402-4540-9E50-7C3757FA5D83	9db4a2ba-2e3e-4c8e-a189-1c50d0598c54
TCGA-77-8133	Site-96			squamous			TCGA-77-8133-01Z-00-DX1.fcc117be-cc86-437a-8500-edb045d4195a	b951e6c8-e16b-4b22-bbaa-e5770f6f8f2b
TCGA-34-2605	Site-157			squamous			TCGA-34-2605-01Z-00-DX1.4DC249E9-26AD-4C0A-918C-3BC6C2DACDD0	d85e8c89-04ef-4bb5-8f10-fb2a27b2e9f1
TCGA-96-7545	Site-181			squamous			TCGA-96-7545-01Z-00-DX1.AAEDB4A3-4E12-40E7-BE9F-A8F4ADA61C23	9d094634-60de-4905-a091-027785213d2d
TCGA-56-8309	Site-67			squamous			TCGA-56-8309-01Z-00-DX1.5FC5FA81-405A-48AB-AA7D-2D38003A8942	c6c76f2a-c437-4e1a-b4b3-8f2e30785b76
TCGA-66-2780	Site-61			squamous			TCGA-66-2780-01Z-00-DX1.895b75f9-6127-49f9-8106-0161b5de18ec	3357f077-5581-43ac-8f07-c90c02ea4dc7
TCGA-85-8584	Site-9			squamous			TCGA-85-8584-01Z-00-DX1.859bb615-578f-4aad-b1e3-8c92b7e3ef2d	25c5db34-b07e-4084-ab1b-2ca99f6a5860
TCGA-O2-A52S	Site-176			squamous			TCGA-O2-A52S-01Z-00-DX1.65C217A1-6757-433D-AF35-7F0923023095	ad9071ec-f20d-44bd-be8d-8d283e5324cf
TCGA-77-8154	Site-96			squamous			TCGA-77-8154-01Z-00-DX1.5ca9afa5-e5d8-46d7-b542-c27649bd214e	b2f68a40-3bda-41f2-80d5-328427aeffcb
TCGA-21-1080	Site-40			squamous			TCGA-21-1080-01Z-00-DX1.7afa55df-e460-406e-ae9a-43ac4a71d0b0	5bd34bab-6a75-4d62-ab9d-0ada84414776
TCGA-63-A5MI	Site-93			squamous			TCGA-63-A5MI-01Z-00-DX1.D9A91E42-FF46-4A88-90A0-2A0214634EB4	e8c717c6-a03c-40b0-982c-7b47482e4150
TCGA-O2-A52N	Site-176			squamous			TCGA-O2-A52N-01Z-00-DX1.FF1DD149-4DBE-44C7-872D-FA7E8FE770A8	acac5602-f1df-4df7-94ff-9ea51c489623
TCGA-NC-A5HI	Site-177			squamous			TCGA-NC-A5HI-01Z-00-DX1.7C40C0F4-E3A3-4B86-A54E-3347E8CB8BBA	584b9676-8bf2-4e51-b61d-479e54b99356
TCGA-66-2765	Site-61			squamous			TCGA-66-2765-01Z-00-DX1.c9d8b0f7-b2c8-45ea-8bd1-81e231fd6e91	f2c312c4-ac44-49ff-af55-492b8bb42b92
TCGA-33-AASI	Site-69			squamous			TCGA-33-AASI-01Z-00-DX1.71BC119D-9916-4214-9294-26301F2E430F	41fe0f3e-d2d6-4f7a-9018-27b1fef2b430
TCGA-66-2787	Site-61			squamous			TCGA-66-2787-01Z-00-DX1.5a4bb006-181e-417c-9868-4767f68f691a	c6a484be-d0e8-4732-9524-1652eeda4b80
TCGA-60-2710	Site-103			squamous			TCGA-60-2710-01Z-00-DX1.45f8ef49-d5bb-404c-9ac5-c7882bc59b45	acb89cf2-e331-44c5-a458-0542912c1215
TCGA-NC-A5HG	Site-177			squamous			TCGA-NC-A5HG-01Z-00-DX1.129E83E5-1C4D-4B31-8750-64D10A65267F	fdee3a3e-ff61-41b9-9925-90fba0dbd063
TCGA-NK-A5CX	Site-182			squamous			TCGA-NK-A5CX-01Z-00-DX1.CA1C230C-7A29-491B-A124-7D3B600DAFB7	9a809f9d-ea4e-495c-a338-5ecf96847e6e
TCGA-66-2800	Site-61			squamous			TCGA-66-2800-01Z-00-DX1.19a7cec8-8894-4755-aa2c-ae5266800355	116ad0c4-e53d-4c90-9113-99c18e5ed656
TCGA-60-2703	Site-103			squamous			TCGA-60-2703-01Z-00-DX1.13cdede5-0135-4e05-9478-3b728cad247e	905648d2-58f1-403a-a52d-1c2585986204
TCGA-66-2785	Site-61			squamous			TCGA-66-2785-01Z-00-DX1.b9439ee1-d22b-4ccd-b53b-ce7717a37a17	c9786e83-5707-4f25-92e0-5a042dbb0365
TCGA-63-A5MW	Site-93			squamous			TCGA-63-A5MW-01Z-00-DX1.DEDF1D36-BBFA-4B25-BE54-262025F9F571	4660c340-c7fe-46bf-b165-798b9ee51cbe
TCGA-43-5668	Site-29			squamous			TCGA-43-5668-01Z-00-DX1.0d024872-fbcc-4e91-948b-acc96a00d5eb	35b59dea-86f1-498d-8978-df5b6df164af
TCGA-39-5035	Site-78			squamous			TCGA-39-5035-01Z-00-DX1.ad5d9143-f194-4cef-9a13-03190cf97ccf	594e4094-69af-45c7-a2b3-1f1ab33101ee
TCGA-85-A4CN	Site-9			squamous			TCGA-85-A4CN-01Z-00-DX1.051538DE-0F7E-4CE1-9D87-18155D9DCC8B	7958411b-7a20-45fd-ad6d-5c3bead90c17
TCGA-66-2753	Site-61			squamous			TCGA-66-2753-01Z-00-DX1.ae9d8372-adb8-46f9-a140-2f0a1ddff579	bc165a6d-3bae-4f44-a257-e967e62abfc4
TCGA-18-3417	Site-97			squamous			TCGA-18-3417-01Z-00-DX1.B424DA03-9007-4FD0-9A92-BCB40319711C	fca6bd6a-29f2-44cf-8351-31adeb67e816
TCGA-63-A5MH	Site-93			squamous			TCGA-63-A5MH-01Z-00-DX1.596077FF-9CE1-4EA7-9BB6-222C69872CA4	10e4ce3b-cee1-44a5-9258-5f171a94264d
TCGA-94-8035	Site-179			squamous			TCGA-94-8035-01Z-00-DX1.6962cc61-cb5f-44c9-95fe-1f382efec77a	95d8aad3-2260-49dc-a64e-804075a7f85b
TCGA-43-3920	Site-29			squamous			TCGA-43-3920-01Z-00-DX1.33ab7101-e3e6-4156-9c16-efae940c8156	93023ef2-b339-4f23-a54b-3f5be9308e5c
TCGA-85-8049	Site-9			squamous			TCGA-85-8049-01Z-00-DX1.59554c0f-d04a-41f2-b152-654a848b0443	39871fb3-8f15-4f56-a40e-05ab80407ca0
TCGA-56-7579	Site-67			squamous			TCGA-56-7579-01Z-00-DX1.627f65b9-ac66-4f71-a6f4-394338b647f0	b349f98d-5c72-46f7-89e9-88116ce836e2
TCGA-NK-A5D1	Site-182			squamous			TCGA-NK-A5D1-01Z-00-DX1.CE05BFD3-F0C6-4440-AD09-8569D2BB89FA	2e826610-c9c8-4cbc-a664-61d152a113ee
TCGA-22-4607	Site-72			squamous			TCGA-22-4607-01Z-00-DX1.5C521672-8405-43A2-ACB5-16174A74BCB7	c12c8b4c-4733-4dd9-867d-3c4552684907
TCGA-43-7658	Site-29			squamous			TCGA-43-7658-01Z-00-DX1.db69fbb6-59d7-49f5-adbf-f9c030b85b73	6016e929-ad86-4de4-a523-8ba4427d7f18
TCGA-22-A5C4	Site-72			squamous			TCGA-22-A5C4-01Z-00-DX1.54058689-5CA5-4F92-B18A-86208C24C87D	930e8f8e-7bfd-4b9c-b91f-7e6607668028
TCGA-NC-A5HQ	Site-177			squamous			TCGA-NC-A5HQ-01Z-00-DX1.E7FA7F88-2B81-4EBD-8A48-883BD6953428	6661a25a-64f2-4362-bbf6-61883fd80f81
TCGA-56-7223	Site-67			squamous			TCGA-56-7223-01Z-00-DX1.dd01c478-6dfa-4757-85fd-d956d70ec372	b0e47fcd-2168-40f0-8f1c-d08dc17b1c62
TCGA-34-8454	Site-157			squamous			TCGA-34-8454-01Z-00-DX1.A2308ED3-E430-4448-853F-B51412354279	fb7b0f38-1caa-420b-b542-54ee7beb11ae
TCGA-22-4593	Site-72			squamous			TCGA-22-4593-01Z-00-DX1.B573D1D5-88CE-4989-8A18-F9545E8ACA82	68bfe4d7-1612-460b-9c60-fef33829e05f
TCGA-58-A46L	Site-124			squamous			TCGA-58-A46L-01Z-00-DX1.DA77E0D9-23A2-4D54-81E9-36849E04FBC8	6f74c7b1-8bf3-410f-ad47-9f178db6455b
TCGA-90-A4ED	Site-1			squamous			TCGA-90-A4ED-01Z-00-DX1.4F9CF7EC-D7CC-4AF6-A9C2-6BA7A02A9F84	66069746-c7c6-4602-8f5c-fcc9d76f1623
TCGA-68-A59J	Site-178			squamous			TCGA-68-A59J-01Z-00-DX1.B143855E-2B30-4562-B809-68AA723F5BD9	05c2e15a-124e-46b6-9d53-984c6be2e90b
TCGA-85-8666	Site-9			squamous			TCGA-85-8666-01Z-00-DX1.d856233a-beef-4da2-a724-759fe23e6227	de041db7-ef37-47db-8a5c-39c3339b45f5
TCGA-94-8491	Site-179			squamous			TCGA-94-8491-01Z-00-DX1.CC486AFA-3215-4CED-9000-EE4095FF7947	919ac963-e503-40e8-b7ee-46b40a530774
TCGA-56-A4BW	Site-67			squamous			TCGA-56-A4BW-01Z-00-DX1.8ED20788-092B-4C21-9D83-5423D853422F	b4d4b559-73d4-437c-b2d2-98a8ee21805a
TCGA-22-4595	Site-72			squamous			TCGA-22-4595-01Z-00-DX1.42F28D1E-7AC2-4113-B4EC-F1E7850EA14D	a0739286-1384-42c1-a91b-80ec2851ea5e
TCGA-52-7812	Site-149			squamous			TCGA-52-7812-01Z-00-DX1.dd6fa49a-f9fe-40a1-80b2-0824b128f3b2	597b82ba-9071-4181-9b73-e8ad2a822ef8
TCGA-63-A5MV	Site-93			squamous			TCGA-63-A5MV-01Z-00-DX1.72B97C7E-0AE9-468B-9E85-C98BA40CBBCB	4dbc6edd-5efb-4863-bf05-ef9f22def98a
TCGA-85-8277	Site-9			squamous			TCGA-85-8277-01Z-00-DX1.ffad077e-e969-40ba-8504-2f2103911758	a0fe2db4-e135-4581-a15f-1dce0cab5af5
TCGA-43-6647	Site-29			squamous			TCGA-43-6647-01Z-00-DX1.ac38a9bb-d5af-42c1-b96c-c1d6b958dd17	5b8b598e-65e1-4ea3-be60-ac72ecf06231
TCGA-56-7221	Site-67			squamous			TCGA-56-7221-01Z-00-DX1.f897f1ee-2796-4183-9312-f47871383327	c863b3b5-ebd2-43b6-99d6-d5741e872ff3
TCGA-NC-A5HH	Site-177			squamous			TCGA-NC-A5HH-01Z-00-DX1.4138DC62-3487-4F4B-8D5C-D7693B303387	c2f152d1-aae7-4018-a1e7-fd0097bb4fd9
TCGA-34-7107	Site-157			squamous			TCGA-34-7107-01Z-00-DX1.c72202e6-740d-4891-945c-f360f7c56bc9	c6618582-3cd2-4861-8a50-d9e650f0bee6
TCGA-22-4591	Site-72			squamous			TCGA-22-4591-01Z-00-DX1.8C89ABEB-A1E3-47D1-B247-02539EF3F959	717dc7fc-291b-499c-9a88-3ee43775d88c
TCGA-33-AASB	Site-69			squamous			TCGA-33-AASB-01Z-00-DX1.7AAF5628-3B4D-4230-8375-AB1A51054466	1f8dc0e5-77da-43aa-84f5-6b7e5eca663b
TCGA-22-4596	Site-72			squamous			TCGA-22-4596-01Z-00-DX1.0B754257-5EBB-4ABF-A847-7EFA71C7D9E7	77da515a-4449-437d-8475-6fc4e85fbb8d
TCGA-56-7822	Site-67			squamous			TCGA-56-7822-01Z-00-DX1.c387e241-ff4c-44ef-af45-12a85066f0ce	7483233a-b4b6-43cf-8f21-0a70d5802d5f
TCGA-22-5485	Site-72			squamous			TCGA-22-5485-01Z-00-DX1.952DBCF0-08DA-49BD-B020-DEC1A77A1D81	9b5fc383-908f-46d3-8ebe-994d42199e2b
TCGA-39-5021	Site-78			squamous			TCGA-39-5021-01Z-00-DX1.4d22d3ca-cb06-43d0-aba7-583f1d706105	e656ed51-b5e5-4729-9345-439b256c1c07
TCGA-37-4129	Site-33			squamous			TCGA-37-4129-01Z-00-DX1.0b52aa1e-20d4-4084-8fa1-2f1b7f09dd5b	9526045d-eeb3-4d36-adc0-f58c3058e446
TCGA-77-6843	Site-96			squamous			TCGA-77-6843-01Z-00-DX1.5ced4995-81a1-4dfd-82b2-0cabf4538bc5	b663ac14-deaf-4da0-a0c0-9f39c91eee29
TCGA-43-6143	Site-29			squamous			TCGA-43-6143-01Z-00-DX1.52d974a8-3f07-4e7f-8d3f-5d47f321298c	c1476ed1-58f9-44ed-96df-999da1b2d4bd
TCGA-21-1076	Site-40			squamous			TCGA-21-1076-01Z-00-DX1.533ca070-93e0-4d49-8770-8f42f341ca38	4ff0f3d6-43cb-4a70-be28-d2e819a67a6c
TCGA-85-6560	Site-9			squamous			TCGA-85-6560-01Z-00-DX1.bf857c85-ebe7-4135-a4ec-038a57efc319	d1dc4d16-e552-48bf-9fdf-4fcb072527c6
TCGA-98-A53D	Site-175			squamous			TCGA-98-A53D-01Z-00-DX1.C83DC622-2C62-40D6-AC07-E8275D414B22	3a885d4d-d453-47ae-b349-93325c314de8
TCGA-LA-A446	Site-23			squamous			TCGA-LA-A446-01Z-00-DX1.0DC9ABAF-2FED-4F4E-B453-299441CEC607	1b8fdd07-513f-4dd1-9bda-d1a130f6d298
TCGA-98-8021	Site-175			squamous			TCGA-98-8021-01Z-00-DX1.2ab0e341-e248-4df3-84c4-df5e60dc0372	d603e1be-5b2a-442c-9610-b1b100dd6d3d
TCGA-85-A4CL	Site-9			squamous			TCGA-85-A4CL-01Z-00-DX1.05BC31FF-3B88-489F-9BD2-5B2B31C72EDB	88ff6764-04cc-41b5-af62-e14034ce35d2
TCGA-85-A4JB	Site-9			squamous			TCGA-85-A4JB-01Z-00-DX1.3CEC3662-68C1-4874-8273-540459B8F138	3e8af9a3-19f8-4c36-a0df-b9fbdc63116a
TCGA-63-7021	Site-93			squamous			TCGA-63-7021-01Z-00-DX1.568DD2DB-2196-4817-AA00-8843F9A24A62	cb2c222c-0eea-4261-916b-e3f0419a45b7
TCGA-39-5024	Site-78			squamous			TCGA-39-5024-01Z-00-DX1.b159135e-c9d5-4768-83a6-1de9961d20ad	beea9c00-f3fb-4b72-96e7-99fa013a6a11
TCGA-39-5028	Site-78			squamous			TCGA-39-5028-01Z-00-DX1.7994ec22-746d-4c30-8138-e6c9bc67c71f	6afe8d1d-dc97-4385-b67d-aa753dc6c634
TCGA-96-8169	Site-181			squamous			TCGA-96-8169-01Z-00-DX1.d2e29d5e-abd4-4f36-958c-d9d22b836a34	2558faad-17a7-46d9-993c-61a7502e3fdc
TCGA-98-8020	Site-175			squamous			TCGA-98-8020-01Z-00-DX1.fcf8e956-c413-40ae-9f09-610403e70fb3	73108fa2-18c7-4a79-8f34-b755d3069347
TCGA-21-5787	Site-40			squamous			TCGA-21-5787-01Z-00-DX1.FEE037E3-B9B0-4C2E-97EF-D6E4F64E1DF9	599a3e73-b829-4635-9b07-e23618028d37
TCGA-63-A5MR	Site-93			squamous			TCGA-63-A5MR-01Z-00-DX1.CCF83112-AEEA-4F76-A43F-2AADE321CE68	4cc29cdf-cf16-4ff9-b69b-4a4da96aa480
TCGA-94-7943	Site-179			squamous			TCGA-94-7943-01Z-00-DX1.361fc645-89ae-4934-8c27-12907bc2a9ee	89209e24-0f44-4a26-bd0d-cbc8d8718613
TCGA-22-0944	Site-72			squamous			TCGA-22-0944-01Z-00-DX1.3DC7624F-2D59-40D5-9E1F-95FCCD80D0C4	173d1077-45e2-474f-9efd-712ba50d12ae
TCGA-6A-AB49	Site-146			squamous			TCGA-6A-AB49-01Z-00-DX1.FDF2EED7-57A3-4019-A382-21DED11780F6	ba704d13-73fd-4966-af31-250d492999e8
TCGA-56-1622	Site-67			squamous			TCGA-56-1622-01Z-00-DX1.d4178664-1e21-452f-9dbf-1b23467ddabc	3d97c0ee-62a6-4d03-a995-e2e2efbb6e9f
TCGA-46-3767	Site-112			squamous			TCGA-46-3767-01Z-00-DX1.1f1899f9-7d6e-438c-b7ac-701ea088734d	50074751-b137-4f0a-9e11-eb2deab5015c
TCGA-66-2766	Site-61			squamous			TCGA-66-2766-01Z-00-DX1.05729d5f-7c12-44e1-9a61-90296f555e89	b5b74bca-6e1f-4964-8b3c-1203ff967bb7
TCGA-85-A510	Site-9			squamous			TCGA-85-A510-01Z-00-DX1.F51CBC2D-EAD4-48B8-9444-C864012562F4	d1722774-4fd1-4db0-b84c-2513dbe78529
TCGA-22-1012	Site-72			squamous			TCGA-22-1012-01Z-00-DX1.053F81FA-F91A-42B0-8F12-CD2495FA9E99	c938fa62-1da3-49ac-b009-78cac7538161
TCGA-60-2714	Site-103			squamous			TCGA-60-2714-01Z-00-DX1.13f280a8-c8d3-48bb-8a38-49ce9ad9e1a2	608e2269-04b4-4a20-aca8-d20f36800cc3
TCGA-63-A5M9	Site-93			squamous			TCGA-63-A5M9-01Z-00-DX1.4E04AC12-6DAC-4DA2-A991-AFCD42FA1CF2	8efbbff0-3bde-483c-b81c-30a0b53581f2
TCGA-NC-A5HF	Site-177			squamous			TCGA-NC-A5HF-01Z-00-DX1.6371242D-227A-4531-8BB3-FD1AABF770C9	2285b642-ac05-4e32-8640-f81be14b4a05
TCGA-77-8007	Site-96			squamous			TCGA-77-8007-01Z-00-DX1.06f0e4a1-936d-4bc2-acbf-cfec25fed190	f96a9f38-52c5-4736-8d00-c30e0b3cedf8
TCGA-46-3768	Site-112			squamous			TCGA-46-3768-01Z-00-DX1.226f6cbc-f1f4-4df8-8366-c94fd78e037b	cf6e3c38-1e41-41cb-8802-3311a9867982
TCGA-60-2695	Site-103			squamous			TCGA-60-2695-01Z-00-DX1.4cc6c566-d60d-4ff9-9ea8-18a9da46ae6b	b6d379dd-6213-48c3-b96c-577aca5520cb
TCGA-39-5011	Site-78			squamous			TCGA-39-5011-01Z-00-DX1.be58f65a-0b90-4ba4-bc5f-df74d4a3df22	7ff51101-5a90-4722-8025-1e6dad105f0f
TCGA-18-4083	Site-97			squamous			TCGA-18-4083-01Z-00-DX1.337D4583-326F-4108-9441-DC74FAED6AE2	0a4f10c3-3cfa-4140-a332-7ae9c4e25f68
TCGA-77-8153	Site-96			squamous			TCGA-77-8153-01Z-00-DX1.E8E40968-E7AD-4EA2-A832-8EC04D5CB7A1	1fbfafc7-a680-436a-ade8-6bab403471e3
TCGA-85-7699	Site-9			squamous			TCGA-85-7699-01Z-00-DX1.418bb5e3-9721-41b0-82f6-21ce3cc29de2	4a79f19b-3a67-4ce2-994c-7cd4e29979c7
TCGA-56-8626	Site-67			squamous			TCGA-56-8626-01Z-00-DX1.C9836EAF-F005-40E9-B781-1D5586141F0D	36e5e72f-a39c-4c74-88e1-1db75c53ed7c
TCGA-63-A5MB	Site-93			squamous			TCGA-63-A5MB-01Z-00-DX1.BA2648E1-4683-4992-A00C-96179C51A002	d973e6e0-785d-46a1-b920-fae33df4023c
TCGA-56-A49D	Site-67			squamous			TCGA-56-A49D-01Z-00-DX1.1ECF40A0-1490-42B3-8924-A80E4ED35F93	033ca180-8ae6-4219-9978-29c828ea3ac3
TCGA-77-8130	Site-96			squamous			TCGA-77-8130-01Z-00-DX1.e9f78b45-ed59-4e80-83c2-c6d5bb68e622	de5f6551-b83b-41c3-85a8-62964070e511
TCGA-21-5782	Site-40			squamous			TCGA-21-5782-01Z-00-DX1.E0C856C0-9055-4437-9393-695D699E4F57	d913ea9c-3590-43c0-a658-5bd346a554b0
TCGA-33-6738	Site-69			squamous			TCGA-33-6738-01Z-00-DX2.3a2fa17d-0297-4b0c-8a5f-aa18c5342ef4	5a8f4278-6668-4f42-aabc-05037edfe394
TCGA-56-6545	Site-67			squamous			TCGA-56-6545-01Z-00-DX1.24a6678b-2dbf-4539-844e-1e3786c3fac3	3d205deb-710a-4c25-997f-f61d7a3b3e11
TCGA-77-8143	Site-96			squamous			TCGA-77-8143-01Z-00-DX1.e844a7e1-ebba-4acb-8fe2-08aee2102848	98dd0957-8cbe-48e3-931a-76a58706d9b8
TCGA-66-2794	Site-61			squamous			TCGA-66-2794-01Z-00-DX1.933c35d1-b63f-44ba-928a-1f49c7fbc452	4bf5d80f-af5f-44a5-b3b2-d0f35a9284de
TCGA-66-2742	Site-61			squamous			TCGA-66-2742-01Z-00-DX1.8fdd6990-a08c-457b-80e4-586c619a784e	23900cd9-bc1b-414f-9987-559d58b4c515
TCGA-66-2770	Site-61			squamous			TCGA-66-2770-01Z-00-DX2.58f25170-ac3a-471a-80a0-0586f2ae1669	823b2ef7-4014-4a38-9760-58fa3a9debcc
TCGA-22-4609	Site-72			squamous			TCGA-22-4609-01Z-00-DX1.35112DF6-5AD4-4EF5-8D00-41AEED41C246	625b9dcb-9639-43e3-903f-610dac16ec82
TCGA-22-5473	Site-72			squamous			TCGA-22-5473-01Z-00-DX1.C452FE31-443B-43AE-A5FA-451DF0127F8F	fd9b912b-7206-4eb1-980e-997c5c7dd63f
TCGA-37-3783	Site-33			squamous			TCGA-37-3783-01Z-00-DX1.08a2c536-e48d-416c-bcad-9db7b2c04c1a	13a1d836-4e89-42d7-8a74-268a12c429f6
TCGA-21-5784	Site-40			squamous			TCGA-21-5784-01Z-00-DX1.E50E7F4B-BE37-4171-94A7-E824CFF4B3BB	75c25e10-b5a5-4885-80cb-ed0cfa0742c5
TCGA-94-A5I4	Site-179			squamous			TCGA-94-A5I4-01Z-00-DX1.F0CE4558-63A7-45FB-BA8C-1B20AB29A847	ebc7de75-ebef-42dc-a580-6dbd2ce3af24
TCGA-21-1082	Site-40			squamous			TCGA-21-1082-01Z-00-DX1.cae5bbaa-76f5-416d-b532-16cf773e017e	d35d0082-b855-4b75-9ae8-0efee21af19b
TCGA-85-6561	Site-9			squamous			TCGA-85-6561-01Z-00-DX1.7bb9f936-00e1-4014-a6ae-8dc1c64d7f42	e5aef953-9b55-4cac-a02c-7fac8d78cdc9
TCGA-85-A4QQ	Site-9			squamous			TCGA-85-A4QQ-01Z-00-DX1.321B5149-FC07-434D-9819-3F8821D77849	18c18613-c1e7-46fd-b045-d57330a9ce21
TCGA-58-A46N	Site-124			squamous			TCGA-58-A46N-01Z-00-DX1.5D51252C-5294-4E40-ABB2-31C3BE1039F8	ee790d60-4614-4896-bf1f-204e0ec5fbd7
TCGA-77-A5G7	Site-96			squamous			TCGA-77-A5G7-01Z-00-DX1.F1FECF5D-C940-43D0-B49B-66C95AD9C85A	9981a3bc-29aa-425e-b553-64ecfb514b52
TCGA-34-5929	Site-157			squamous			TCGA-34-5929-01Z-00-DX1.a461aed7-0ba9-44dc-8f5b-941cb57aa855	e11487a9-9400-4ffd-a0bb-068c921e6147
TCGA-85-7950	Site-9			squamous			TCGA-85-7950-01Z-00-DX1.ddf7d987-7e4f-4327-83d5-0047e2806ed1	da37b632-521f-4ad0-9c3c-5ec2a1298ad5
TCGA-46-6026	Site-112			squamous			TCGA-46-6026-01Z-00-DX1.e0248ea6-ae04-4960-95a8-f39b8e168a38	a71cdefd-1087-40a1-bd0a-08507ec39d39
TCGA-60-2721	Site-103			squamous			TCGA-60-2721-01Z-00-DX1.8ea139d5-018b-4a66-915e-4784c808742e	6fa69ac5-749d-45e0-8e23-bf95cf694417
TCGA-21-5783	Site-40			squamous			TCGA-21-5783-01Z-00-DX1.3FAB28DF-5748-42D5-8257-3D440C4FB5FB	2a8feeb0-e337-48aa-9863-965fecc933d5
TCGA-56-8624	Site-67			squamous			TCGA-56-8624-01Z-00-DX1.18DFDAB8-1701-4E15-9321-7D99CD15E4B0	a232151a-c644-4500-8284-d4d405d17cdd
TCGA-22-5491	Site-72			squamous			TCGA-22-5491-01Z-00-DX1.19908BEC-3DDA-4BCD-9EB1-0D2C4A1E5110	d74ecfbc-be88-47ca-a277-8bd0a4fb91c7
TCGA-34-5241	Site-157			squamous			TCGA-34-5241-01Z-00-DX1.7abc4737-9a9c-4270-8297-58ea167cea63	283b88fe-2b81-4b25-a1e0-0ba5f9b9f101
TCGA-56-8304	Site-67			squamous			TCGA-56-8304-01Z-00-DX1.F7A7975D-C8AB-49C0-B9CD-18CFD01A0655	9cec6593-b07b-4d39-9c9c-06128d3f6548
TCGA-52-7809	Site-149			squamous			TCGA-52-7809-01Z-00-DX1.91f184ce-e4e1-42da-bdbc-36d6781bbf31	ed4a9249-1d77-4989-bc83-b1eecd3d7394
TCGA-60-2719	Site-103			squamous			TCGA-60-2719-01Z-00-DX1.e834671a-7468-4517-bf95-4e100f87e9a3	328d1dd7-b6c9-4bb2-8a39-c24eda7c9d9d
TCGA-60-2713	Site-103			squamous			TCGA-60-2713-01Z-00-DX1.8cc5fb8d-be9c-4f25-b088-85e1feff834a	b508519c-2c27-44a9-8e7c-0c25fb2939af
TCGA-98-A539	Site-175			squamous			TCGA-98-A539-01Z-00-DX1.420AA419-0146-4991-B98D-28E647E45F07	54390baa-3a83-4f0e-b24e-9c2cae8c3455
TCGA-22-5474	Site-72			squamous			TCGA-22-5474-01Z-00-DX1.8736FB24-7E65-4ACB-9325-382D7F864F62	4cff975b-adbe-4ecf-9be5-365c715e2305
TCGA-56-7582	Site-67			squamous			TCGA-56-7582-01Z-00-DX1.81e6c419-f6a1-49cf-9a83-7c1a679fbfc6	25135635-cacd-47ba-b80a-9c6977f404dc
TCGA-77-7140	Site-96			squamous			TCGA-77-7140-01Z-00-DX1.e75db0f0-839e-4ade-aa52-aa4736318d6c	d0051379-5456-4ec7-a7a9-e59061e86a43
TCGA-18-5592	Site-97			squamous			TCGA-18-5592-01Z-00-DX1.41BD6380-A3A0-4ED1-8752-42BBC3B4680C	66d6bca2-b536-4ec5-8f05-bc8353236709
TCGA-43-3394	Site-29			squamous			TCGA-43-3394-01Z-00-DX1.4c2f49b9-9dac-41d8-a62b-64c8928caa3c	8b034336-e045-4fba-8ea6-406b68b9d98c
TCGA-85-8351	Site-9			squamous			TCGA-85-8351-01Z-00-DX1.E3340212-A6C4-4CB4-89A3-E632D3481BE4	32afadea-50d6-4df1-95da-14b3aa829aac
TCGA-33-A5GW	Site-69			squamous			TCGA-33-A5GW-01Z-00-DX1.6F0833B7-EDAB-4DF4-83D9-393D8ADBFCF3	9dc18322-c2ee-4ff9-ab04-084bf20445c4
TCGA-60-2711	Site-103			squamous			TCGA-60-2711-01Z-00-DX1.186b9a92-fcae-45b6-a52c-e8da0c1a419c	8ab48244-6f18-47cb-b1f5-d2dbbf2e9487
TCGA-77-8131	Site-96			squamous			TCGA-77-8131-01Z-00-DX1.dcb8e2c7-0d2f-4b38-9db8-cc026a61699e	0eaac2ef-8314-4c4e-89de-f6dd0d069c1b
TCGA-60-2706	Site-103			squamous			TCGA-60-2706-01Z-00-DX1.db003232-66ab-437e-81c7-f490310ca03a	1a0c639a-e273-41ba-88dd-9da758cfb85d
TCGA-39-5036	Site-78			squamous			TCGA-39-5036-01Z-00-DX1.5a601fbd-a711-478e-a471-2046d2b63f7c	25118f0d-e745-421a-bbd0-136a37963a08
TCGA-37-4135	Site-33			squamous			TCGA-37-4135-01Z-00-DX1.3f193ee1-530c-4f37-a669-56af75bba8db	3093fd74-70e8-48f9-914f-6e1a5b44c343
TCGA-22-1005	Site-72			squamous			TCGA-22-1005-01Z-00-DX1.4A151CC3-E57F-4345-817A-2B9DBAF98477	aaa30733-9c20-4f3e-a42c-847bd080c417
TCGA-77-7138	Site-96			squamous			TCGA-77-7138-01Z-00-DX1.8c912762-0829-4692-92a2-545fea2b3e48	2e2c11da-ae5d-4e85-ad64-709b364b76ac
TCGA-66-2758	Site-61			squamous			TCGA-66-2758-01Z-00-DX1.23611c66-bd21-47d1-abb0-2f3da38c377f	c819298a-a097-4523-861c-3611459f84a4
TCGA-63-5131	Site-93			squamous			TCGA-63-5131-01Z-00-DX1.C1C3724A-D9FC-46D6-9D7B-9357A58ACAEF	9d5d8260-061b-4a55-9b1e-80a993a0c9ff
TCGA-94-A5I6	Site-179			squamous			TCGA-94-A5I6-01Z-00-DX1.55C3DD79-D988-47FA-81FE-2BA20C291530	a62f9b6e-38eb-4a6b-9bc3-95038d7c14de
TCGA-63-A5MT	Site-93			squamous			TCGA-63-A5MT-01Z-00-DX1.9F168173-804C-49CA-B157-7970CB55ED93	a3e20a44-ec27-42f0-b904-73d24a03cec0
TCGA-77-8145	Site-96			squamous			TCGA-77-8145-01Z-00-DX1.9d76de05-3cb7-4cd8-879b-11ea7f88d583	922ee2a8-9092-4cbf-878e-9d83b289d2af
TCGA-18-3407	Site-97			squamous			TCGA-18-3407-01Z-00-DX1.E7DDA7E3-45A2-4E06-A081-E6A81A672155	c61e8739-2725-4ee8-9927-0bfda70cdad4
TCGA-51-4081	Site-130			squamous			TCGA-51-4081-01Z-00-DX1.5971d87d-5181-4c7a-91ea-2dfad1bc5fca	d5e0ad0d-5227-4b26-850b-eebf8d8bfa57
TCGA-22-5481	Site-72			squamous			TCGA-22-5481-01Z-00-DX1.6BB77BD0-92FF-43FF-A86C-9EF41B2921DA	2234d946-a73c-4a9d-bbde-d55fb4495680
TCGA-56-8083	Site-67			squamous			TCGA-56-8083-01Z-00-DX1.140c8d5b-f660-4fef-b8da-6bb2c119c021	1a872227-edc9-464c-8490-cb42d151c170
TCGA-22-1000	Site-72			squamous			TCGA-22-1000-01Z-00-DX1.D2ACF3D3-6187-49A1-ABBC-8D8E611EEE55	629ec8b3-583e-442d-929f-e04947d375e5
TCGA-63-6202	Site-93			squamous			TCGA-63-6202-01Z-00-DX1.A0A13923-E41B-4A6D-BC55-532D8E90DE0F	40a05082-81cb-420c-8243-14a0ad2c183b
TCGA-92-8063	Site-183			squamous			TCGA-92-8063-01Z-00-DX1.692a8000-846e-4ed7-b790-b3281acb9dec	fd2d4c67-1c2c-45b4-932b-3638d946b0d4
TCGA-98-8023	Site-175			squamous			TCGA-98-8023-01Z-00-DX1.d04d976f-0a9f-44c6-a5f1-4b06885847f8	9d922ca4-9335-4223-962e-88ddaad9ea52
TCGA-56-8308	Site-67			squamous			TCGA-56-8308-01Z-00-DX1.48CAE02B-05B1-4681-B68C-DD32C414FD2D	1b1af358-bab7-475d-be9e-4572a47029a7
TCGA-43-6770	Site-29			squamous			TCGA-43-6770-01Z-00-DX1.466dd07f-b147-48bb-9349-fe1f5f3bcae5	ecd2854a-0ca9-40ca-92ef-727945decc22
TCGA-39-5040	Site-78			squamous			TCGA-39-5040-01Z-00-DX1.F314DFF3-AEBE-4171-8F04-5D2A61FDE208	59fa2b75-f136-4598-8944-c2dea1c4f866
TCGA-63-7023	Site-93			squamous			TCGA-63-7023-01Z-00-DX1.B2435594-037A-40F2-B90F-60B76D2C859D	39c4bfc3-0d16-4f73-a76e-49716aa1719c
TCGA-18-3408	Site-97			squamous			TCGA-18-3408-01Z-00-DX1.B4AFC08A-7460-4EE6-B033-629C6A6CA6E8	3d470ea3-99fe-4138-bc5f-a8ce716b5c3b
TCGA-56-8504	Site-67			squamous			TCGA-56-8504-01Z-00-DX1.032AF45F-89C3-4265-8287-A455780DA887	a35a2d08-530a-4859-9507-0626e9bc5c68
TCGA-18-3406	Site-97			squamous			TCGA-18-3406-01Z-00-DX1.8D07F006-425C-4724-BBB3-5BA099401234	d5d00824-8f67-4a9d-b772-71569d3659c5
TCGA-85-8352	Site-9			squamous			TCGA-85-8352-01Z-00-DX1.47426016-95BC-49C0-9844-06A3A7EAE5D6	0e226b74-1cde-4bb5-9998-2e94a7fe16ba
TCGA-56-A62T	Site-67			squamous			TCGA-56-A62T-01Z-00-DX1.05B9E747-DF22-4FFB-A79A-C023AB667CA0	dc947d18-9f5f-485a-8873-0bae9666a059
TCGA-77-8140	Site-96			squamous			TCGA-77-8140-01Z-00-DX1.b35a0672-9f04-4c34-a894-0ccc38151639	7664ede1-deba-493c-ab7a-5690bd27a7e6
TCGA-63-A5MS	Site-93			squamous			TCGA-63-A5MS-01Z-00-DX1.F58D7779-B8E0-4086-AF14-256B812F83CE	8b6a9249-ac57-4c5f-bb31-ecd7b3dc942f
TCGA-77-7338	Site-96			squamous			TCGA-77-7338-01Z-00-DX1.52f2f410-a5cb-47e8-a4f9-242616a21e8e	da0370c1-5f4f-44d8-b5e8-151521635933
TCGA-60-2708	Site-103			squamous			TCGA-60-2708-01Z-00-DX1.3b59f6dc-02f8-4118-9037-f18ebb9bd539	841ff51b-0074-4252-a6d3-b61c7beef16e
TCGA-33-AASJ	Site-69			squamous			TCGA-33-AASJ-01Z-00-DX1.0201CE2A-4DE6-4B4E-A010-37D773207F52	d5ac2ecd-045f-481b-83fd-30fe625e2759
TCGA-66-2792	Site-61			squamous			TCGA-66-2792-01Z-00-DX1.988d556c-f65e-4cae-892d-4dfe046ea626	1b9a7d39-6001-47c4-9c09-33587f698e2f
TCGA-18-4086	Site-97			squamous			TCGA-18-4086-01Z-00-DX1.1D06B771-F978-4763-8D4E-7B540E02C55A	8c4f94a6-f895-4e39-849a-87ba71a43549
TCGA-77-8144	Site-96			squamous			TCGA-77-8144-01Z-00-DX1.5194d537-c942-45f3-967b-eb213646ff24	663a39e0-9b64-4345-945d-e12ce1242f23
TCGA-37-4133	Site-33			squamous			TCGA-37-4133-01Z-00-DX1.3dfcb0df-6f4b-4df7-9d04-085b36e03024	a7569ad7-2eac-4308-bc5e-a99756bc3fd8
TCGA-85-7710	Site-9			squamous			TCGA-85-7710-01Z-00-DX1.8bcfe326-1c19-4ebe-879d-83e77739f006	1c987453-fdf4-497e-b88e-344170c3a939
TCGA-39-5030	Site-78			squamous			TCGA-39-5030-01Z-00-DX1.09d96fb6-9a19-40ae-967e-49f378340f9b	4de59d57-e818-479e-aa96-6dfddf05afb6
TCGA-56-8307	Site-67			squamous			TCGA-56-8307-01Z-00-DX1.20EE4B4C-403F-44AA-8B0E-711003E60B8F	c760625c-c3ce-4b7f-9b42-817ae7963d59
TCGA-22-5489	Site-72			squamous			TCGA-22-5489-01Z-00-DX1.0518AF53-5642-40FB-A631-4C50D7707C8F	96850824-2e13-4bf8-af9e-cab1c0e958d8
TCGA-37-4130	Site-33			squamous			TCGA-37-4130-01Z-00-DX1.37ccfdfe-fc20-4809-8dc7-e342242d0bfa	24776b74-37e9-4948-baad-6e41caeebfc3
TCGA-85-8481	Site-9			squamous			TCGA-85-8481-01Z-00-DX1.0f626863-3eb5-4b35-b4fe-22a03d767f15	0d72955a-921b-4b4f-a00f-655ba8f466bb
TCGA-18-3409	Site-97			squamous			TCGA-18-3409-01Z-00-DX1.3E32CC78-B066-4F85-A781-EDAF39DE0704	75bba1b4-3fe5-4657-a5a9-0edc643b44fd
TCGA-60-2704	Site-103			squamous			TCGA-60-2704-01Z-00-DX1.e904afb3-7935-4df5-90dc-f7151e15b31b	4723f07f-51e2-44c5-8d7d-630b5c62b34a
TCGA-39-5037	Site-78			squamous			TCGA-39-5037-01Z-00-DX1.02636c3e-c843-4741-8fbf-406957fe9d87	2990d213-b382-4b29-a180-1e57b490eda6
TCGA-66-2744	Site-61			squamous			TCGA-66-2744-01Z-00-DX1.e67796a0-fc9e-4137-8cbf-fae91ea90a7c	e0cacc3c-7711-4dd6-b3e8-f3274f99038a
TCGA-33-A4WN	Site-69			squamous			TCGA-33-A4WN-01Z-00-DX2.0AC8FFA9-BD94-4B28-8066-5430D6053432	eafb7808-433d-4614-b5aa-6fd6167e0c47
TCGA-34-2600	Site-157			squamous			TCGA-34-2600-01Z-00-DX1.CDCAAE91-3056-4952-B988-00F3722B520B	67358100-94a9-44ac-ae66-4e9406ffc986
TCGA-66-2783	Site-61			squamous			TCGA-66-2783-01Z-00-DX1.34df2ea9-f8d8-448e-bd54-02364f434355	53adb84c-8f77-4786-94f4-49000e4bb2fe
TCGA-43-6771	Site-29			squamous			TCGA-43-6771-01Z-00-DX1.445d4d3f-6a28-4ea7-b7ab-612366c7bb4b	4eca989b-3a2b-4e15-9b48-ed75ff0fa921
TCGA-18-3416	Site-97			squamous			TCGA-18-3416-01Z-00-DX1.EDAD3DEB-8A86-4F34-82EC-6691BFDE900D	beaaa140-298f-411f-b6c9-4ba681bf9444
TCGA-56-7823	Site-67			squamous			TCGA-56-7823-01Z-00-DX1.354861d2-79f1-4b70-a74e-20cb0f78468e	8516092d-d1cf-42d2-a148-b3ba7dd56d95
TCGA-22-4605	Site-72			squamous			TCGA-22-4605-01Z-00-DX1.5B725941-80CE-497B-8A1E-856D16DD2870	d18603e2-32ee-4a65-85a3-871c2696c936
TCGA-60-2726	Site-103			squamous			TCGA-60-2726-01Z-00-DX1.3c30934b-c93a-4dad-9c44-b417eae17137	b3d92da3-8d47-49ad-9624-64f05818b411
TCGA-77-6844	Site-96			squamous			TCGA-77-6844-01Z-00-DX1.5ace8702-ea00-4e0d-84e8-6615fc361f5a	abd51058-8108-4485-99f7-91bf79165edc
TCGA-60-2715	Site-103			squamous			TCGA-60-2715-01Z-00-DX1.22710dc4-eaf5-44c2-8438-c6dcfae1d452	b1a00e22-7a0b-4523-8b73-dfc853ae73e0
TCGA-77-8139	Site-96			squamous			TCGA-77-8139-01Z-00-DX1.242d68e3-5ee0-4484-8403-e2ffd1ede20b	9bd104e7-6e32-447d-9445-492d5d271c1e
TCGA-33-4538	Site-69			squamous			TCGA-33-4538-01Z-00-DX2.62dcecc8-576b-406b-81db-1651e5ea589e	9fa25799-955d-4722-b595-706fc64404a0
TCGA-94-7557	Site-179			squamous			TCGA-94-7557-01Z-00-DX1.ac61f900-6f9f-44eb-91ad-98c98af8b741	f7464833-5630-49af-a98e-1a313a9d1508
TCGA-66-2791	Site-61			squamous			TCGA-66-2791-01Z-00-DX1.7ae2b6ab-5284-4772-bc1e-fd608f70e583	8f165550-c581-4174-abaf-34dfeced32e0
TCGA-77-8150	Site-96			squamous			TCGA-77-8150-01Z-00-DX1.8ae93dac-2038-4426-9ddf-6fb857f6938a	9a4d072d-55d9-43e2-8b37-dc9d76a23248
TCGA-21-1078	Site-40			squamous			TCGA-21-1078-01Z-00-DX1.12d4a290-04fa-413e-b274-7c143d42c266	4146a1e4-69f6-4c1b-aebb-a25f221cf7ee
TCGA-85-8288	Site-9			squamous			TCGA-85-8288-01Z-00-DX1.0e68535f-a1f3-450c-b8fa-a859f2269da8	b9069630-00eb-46e5-bc30-2fc63ffab4fc
TCGA-66-2767	Site-61			squamous			TCGA-66-2767-01Z-00-DX1.7bcc7633-3e70-46e3-8689-542c23577ed1	3688cb2c-c7e8-4059-a335-139b15566874
TCGA-46-3765	Site-112			squamous			TCGA-46-3765-01Z-00-DX1.f45e4e30-e60c-40e5-a0b7-4513c0c37fda	cbfe4551-c7b7-461f-ba6e-3b725a41b9da
TCGA-56-8503	Site-67			squamous			TCGA-56-8503-01Z-00-DX1.87FEB654-FC88-4CDA-8F52-ACF0D9A19191	00d7bab3-386e-413a-a3be-e1ec312b1754
TCGA-66-2781	Site-61			squamous			TCGA-66-2781-01Z-00-DX1.ed9ff5b7-7c66-4bf7-bfb5-ca48b9e1a54e	88243882-7887-4a21-a2e3-3f82e100ec4b
TCGA-63-A5MN	Site-93			squamous			TCGA-63-A5MN-01Z-00-DX1.34F9BFA5-847A-456B-8159-7993A0F78543	584008ba-0df1-4d7f-8a6a-363ba869d506
TCGA-85-7844	Site-9			squamous			TCGA-85-7844-01Z-00-DX1.9035209b-75ae-4c9b-8edf-5851af490f29	0d6f696c-1839-49c8-8a8b-938d6bfa9b32
TCGA-NK-A5CR	Site-182			squamous			TCGA-NK-A5CR-01Z-00-DX1.A7C57B30-E2C6-4A23-AE71-7E4D7714F8EA	95ef4111-1c9d-48d1-ad16-0564239ac61a
TCGA-56-5898	Site-67			squamous			TCGA-56-5898-01Z-00-DX1.d539fc8b-ae31-4820-8c2e-5cf587958eb3	c7d2fc66-baeb-4138-99f3-ddae1100ceda
TCGA-66-2759	Site-61			squamous			TCGA-66-2759-01Z-00-DX1.10135ce3-22d5-4802-907d-057fe54f5554	7e285d97-368e-4793-b5c5-fed8ffadc809
TCGA-77-A5G1	Site-96			squamous			TCGA-77-A5G1-01Z-00-DX1.ABE53201-3FAD-4F05-9F2B-91BA6257569C	f9e6881f-0ceb-4702-b72d-c3df13972ab0
TCGA-NC-A5HK	Site-177			squamous			TCGA-NC-A5HK-01Z-00-DX1.9CC2445A-D1EA-4E6E-96CF-710D2CDA073B	cdc5cc82-a0c9-40a8-ae86-b1b312a261b9
TCGA-43-6773	Site-29			squamous			TCGA-43-6773-01Z-00-DX1.a05f9597-51b5-4a5a-9936-c61535b115bb	2bde871e-c37b-4257-8bde-77a845f65356
TCGA-85-A4QR	Site-9			squamous			TCGA-85-A4QR-01Z-00-DX1.B5E18F89-D5B4-4F51-BC7E-9FA868A6A443	57d2a6a7-20ef-41f6-b835-028cb1b9ebf3
TCGA-92-7340	Site-183			squamous			TCGA-92-7340-01Z-00-DX1.e0b0240c-9b6c-4da9-b9cb-bc634051fc45	5ca1e5a0-1df9-4261-9ab2-ebb9a8d85d95
TCGA-60-2722	Site-103			squamous			TCGA-60-2722-01Z-00-DX1.f3781266-e8dc-4386-9702-5b29e6f2cfa3	b3e45b1e-5fb7-4e21-bc71-da5527b50040
TCGA-60-2709	Site-103			squamous			TCGA-60-2709-01Z-00-DX1.ded10e7c-c1ca-4402-be0e-f3978994d4af	1b9b90db-2916-45f2-b945-a7ea1196a6de
TCGA-56-8622	Site-67			squamous			TCGA-56-8622-01Z-00-DX1.62B552C4-5CBE-4469-8DBB-E27497FF95F4	817a653b-f4bc-4839-a93f-e1ce19bd3e8d
TCGA-18-3410	Site-97			squamous			TCGA-18-3410-01Z-00-DX1.DB186D75-4AEE-4E1B-83D5-5A1970F03581	9f78624e-3f28-4cae-b419-f433b8a825d3
TCGA-33-AASL	Site-69			squamous			TCGA-33-AASL-01Z-00-DX1.B6BE8062-EFB3-4615-8F9A-52E2C6D4617F	f54eb08e-c14e-4ca9-8d1a-3bbaad083678
TCGA-96-7544	Site-181			squamous			TCGA-96-7544-01Z-00-DX1.44ce4169-c232-4a9b-ac40-55226179c4fa	d8b282dc-c8e3-481e-9bd6-08c86185f0b7
TCGA-63-7022	Site-93			squamous			TCGA-63-7022-01Z-00-DX1.93EE6221-32E1-4E97-ABDB-E1814B655852	242bd38e-f6eb-4e79-9952-6791d59c78f9
TCGA-34-A5IX	Site-157			squamous			TCGA-34-A5IX-01Z-00-DX1.E10EE7FC-91EA-4A39-8B1B-1312C8D9620B	75dd3a6a-135c-43c4-9f2e-eb74a37d368a
TCGA-66-2771	Site-61			squamous			TCGA-66-2771-01Z-00-DX1.b84a28ec-2726-4386-9445-0f5ca351d985	0439d959-547f-4299-a962-c659dc88f216
TCGA-43-A56V	Site-29			squamous			TCGA-43-A56V-01Z-00-DX1.AA93FE03-FA7D-42C4-A118-B98C2400D9DA	0328b5b6-47be-44d5-bb9a-872637562bc5
TCGA-NC-A5HL	Site-177			squamous			TCGA-NC-A5HL-01Z-00-DX1.E40E17C1-42BA-4C02-AA01-0E2891B3174A	f9cb04c8-3821-40e5-8ad4-57bd6d66489c
TCGA-77-7465	Site-96			squamous			TCGA-77-7465-01Z-00-DX1.25e4b0b4-4948-432f-8010-a6c6e4652cab	8603190b-8bb4-4eb1-8949-b95872d85d92
TCGA-22-4601	Site-72			squamous			TCGA-22-4601-01Z-00-DX1.2EABA7B1-1E31-4AFE-B97B-D40EEAD66D85	a775dc7d-f257-4f7f-9ecb-e165d4636f93
TCGA-92-8064	Site-183			squamous			TCGA-92-8064-01Z-00-DX1.72c1a8db-146c-4408-8d31-43baba769fdf	0c7ae174-ea13-4999-bd7b-002d329e60ea
TCGA-39-5022	Site-78			squamous			TCGA-39-5022-01Z-00-DX1.1bf6a4da-0b59-4478-bcf1-b004f0356342	ad44be48-da3c-4a52-a0f2-e89d24b9eb2a
TCGA-43-8115	Site-29			squamous			TCGA-43-8115-01Z-00-DX1.1CFF45F8-6155-498C-AA52-269E6547FE0D	d190a72b-c458-4791-b9dc-ff8b4fa481dc
TCGA-39-5016	Site-78			squamous			TCGA-39-5016-01Z-00-DX1.b568cdcd-f8bf-4917-ae40-dbd505c36d1e	f8f65573-8dba-4acf-928c-809f8f9c9f20
TCGA-66-2763	Site-61			squamous			TCGA-66-2763-01Z-00-DX1.99bc6dec-4e57-45bb-8d94-4dc38657d852	71297f8e-34e5-42d7-bbab-78f0c356388c
TCGA-MF-A522	Site-151			squamous			TCGA-MF-A522-01Z-00-DX1.4934A011-8C04-43B7-A358-16AA64BB6B0C	1e029065-7356-4ae2-b2ac-5c1591f55326
TCGA-85-A4PA	Site-9			squamous			TCGA-85-A4PA-01Z-00-DX1.00AF818F-39BA-4EA7-8873-9B6C4F2D2141	05300e28-4efa-4a3e-87af-7b85df349ac0
TCGA-66-2769	Site-61			squamous			TCGA-66-2769-01Z-00-DX1.101b6493-a7b3-42cf-ae2f-a90948f3fb8f	7c886b5f-f7d5-4013-b32f-3e09f2339e3a
TCGA-56-A5DR	Site-67			squamous			TCGA-56-A5DR-01Z-00-DX1.F8F196F2-9380-490E-9D77-ABAC1E58BC5C	381e90b2-6341-4563-a752-f1156e26d288
TCGA-33-4583	Site-69			squamous			TCGA-33-4583-01Z-00-DX2.8fc10fa1-82b8-49c5-972b-e4303b4293a7	8fc582bf-324c-4710-8303-ffaf1ec75f7f
TCGA-92-8065	Site-183			squamous			TCGA-92-8065-01Z-00-DX1.cfadb520-1653-4082-9fc3-0680bf39253b	2818aa85-e439-45f6-b079-e19b230910ea
TCGA-60-2724	Site-103			squamous			TCGA-60-2724-01Z-00-DX1.98f9e48f-9c09-4969-aa34-05666616ee9a	0a780b0b-fce9-4999-92ba-a8b277578a1d
TCGA-66-2727	Site-61			squamous			TCGA-66-2727-01Z-00-DX1.cab55166-3a9a-4f2e-9f7a-33859ab32d12	cd74cd61-6754-47f2-bd2c-369392502414
TCGA-77-7142	Site-96			squamous			TCGA-77-7142-01Z-00-DX1.699e0ebe-b37b-425f-a0a5-ddb0263da84c	feaf4455-0ea2-4b0b-8b58-528e330354ad
TCGA-33-AASD	Site-69			squamous			TCGA-33-AASD-01Z-00-DX1.DAB3D05A-A6CE-47D1-90B6-79EBABAC3454	613e2f9a-b354-4ce1-ab03-c3fbea3d751f
TCGA-37-5819	Site-33			squamous			TCGA-37-5819-01Z-00-DX1.3647F836-7BB4-4D41-A85E-CFC0B5CBA216	eed858e8-ea64-40d8-a080-9551941ae1b5
TCGA-22-4613	Site-72			squamous			TCGA-22-4613-01Z-00-DX1.4BC3B7B8-99E7-4744-8F5A-089ECCDE144E	2c943b62-a6d7-4c19-b743-cea09ef5c1c8
TCGA-43-A56U	Site-29			squamous			TCGA-43-A56U-01Z-00-DX1.B60C921A-4EE4-4CAE-9E55-311C7D2DA9E4	6853c29f-247f-4f76-8ab4-34d236854f5a
TCGA-37-3789	Site-33			squamous			TCGA-37-3789-01Z-00-DX1.d7a4923e-988e-45e9-a64e-30c983740614	83034b6b-6c34-45de-8188-2c1e31100f22
TCGA-22-4604	Site-72			squamous			TCGA-22-4604-01Z-00-DX1.C398D192-8564-42AB-89B8-461F0830D8A1	fcd48b49-680a-4144-8817-4a527f2740cc
TCGA-34-5232	Site-157			squamous			TCGA-34-5232-01Z-00-DX1.7483c36b-8473-439b-a726-2821ec834fc2	4cae8c1a-195a-49d3-a88e-f863c6506ab2
TCGA-85-8072	Site-9			squamous			TCGA-85-8072-01Z-00-DX1.3a0ad5a6-c93e-428c-94e7-809ceaf01ef1	920f1582-9a09-487d-88a5-3c88013900f6
TCGA-77-6845	Site-96			squamous			TCGA-77-6845-01Z-00-DX1.1d8e2711-a82c-4d9b-97e2-d966417731b7	ccdd069b-3502-4033-8174-973fa56fa778
TCGA-NC-A5HR	Site-177			squamous			TCGA-NC-A5HR-01Z-00-DX1.B8B85EDD-96A6-40DF-B3BF-C97311A7E552	7544f41b-9c23-4a8f-902c-797b5e92fd23
TCGA-85-8070	Site-9			squamous			TCGA-85-8070-01Z-00-DX1.54e7edf1-28d3-4fd5-bab3-951e58620386	e9536fee-63cf-4d51-8247-1f97e3816991
TCGA-39-5027	Site-78			squamous			TCGA-39-5027-01Z-00-DX1.54a3e035-7178-4786-870b-1f6adfb82331	62bc72c2-70ad-409a-bde3-459712201e90
TCGA-56-7731	Site-67			squamous			TCGA-56-7731-01Z-00-DX1.e205943f-cb2e-4006-b3be-b07d95fea663	8da033c6-3011-4568-988d-13c394038920
TCGA-46-3769	Site-112			squamous			TCGA-46-3769-01Z-00-DX1.97260244-fe08-42da-b5db-80da7f7d8766	08d66526-25a7-43d0-88c4-053c8d9a9261
TCGA-77-A5GH	Site-96			squamous			TCGA-77-A5GH-01Z-00-DX1.2F4C2F84-17AE-415A-BF6C-01A899BAAE68	7cacb2aa-afeb-43c4-80f6-27adb726dd60
TCGA-21-1079	Site-40			squamous			TCGA-21-1079-01Z-00-DX1.fb8e44cd-f73f-48a4-82d2-34f334d79f53	ea460685-7557-46a2-ba59-34381253f205
TCGA-56-8082	Site-67			squamous			TCGA-56-8082-01Z-00-DX1.f0056ce7-58cf-4fc7-b249-ddeadeafafb3	fa7127d9-c85b-44ca-9d64-d343e753177b
TCGA-77-8146	Site-96			squamous			TCGA-77-8146-01Z-00-DX1.19213f57-1890-4e56-9909-86e506be1833	3041d5a1-f53b-419f-8465-7b6acf75bfca
TCGA-68-A59I	Site-178			squamous			TCGA-68-A59I-01Z-00-DX1.6EE9E466-AE08-449D-A830-98667E6D48C7	31872293-6606-4caf-8391-488df63e1b84
TCGA-18-3419	Site-97			squamous			TCGA-18-3419-01Z-00-DX1.69597BCF-2D4E-4D9B-B4E8-C03137445AF4	bf509471-1b97-45b3-832d-32de71dc5160
TCGA-60-2723	Site-103			squamous			TCGA-60-2723-01Z-00-DX1.1c12de5a-5d31-468e-9169-feb23d24e7d6	4469606b-4a90-4bb5-b5db-b06427f489ec
TCGA-85-8048	Site-9			squamous			TCGA-85-8048-01Z-00-DX1.1a663caa-dff1-4f03-b06b-c8b8b5ce08c6	c7f862dd-42d7-414f-8104-c27d6cf2519f
TCGA-18-3412	Site-97			squamous			TCGA-18-3412-01Z-00-DX1.699A17A5-356B-42F8-815A-5DBD60293242	5eb3da5e-84b3-4eb8-9638-883e35f5eddd
TCGA-NC-A5HJ	Site-177			squamous			TCGA-NC-A5HJ-01Z-00-DX1.0BC0D0C7-F3D3-463E-BA94-C4289D97F1D9	0ca8d67e-1720-4ec8-a1e5-39e9b6b7d698
TCGA-NK-A5CT	Site-182			squamous			TCGA-NK-A5CT-01Z-00-DX1.D41A2900-E398-434F-AAC4-5CEA1FDC0479	914f026f-cf8e-4acc-840f-179f9b0bca4f
TCGA-66-2754	Site-61			squamous			TCGA-66-2754-01Z-00-DX1.3cd19122-06f3-420e-9c3f-362225ff49eb	2e661899-5876-4b5e-99da-6b8776c38d96
TCGA-37-A5EM	Site-33			squamous			TCGA-37-A5EM-01Z-00-DX1.FF7B9A1C-9D2C-43E4-9AE9-711214ACF77D	393bfe7f-3c71-41b8-b608-723d65d7dad7
TCGA-56-8623	Site-67			squamous			TCGA-56-8623-01Z-00-DX1.119C11E2-16E4-48A9-B8BD-6F1E8CBFEBA1	67db88cb-d2ce-42d2-8cdb-804c6ed9b29d
TCGA-66-2789	Site-61			squamous			TCGA-66-2789-01Z-00-DX1.93719e52-7dd4-4bbb-b908-c91db1d99b76	ab01c496-42d6-4c92-aff2-2ca6c60773b5
TCGA-90-A4EE	Site-1			squamous			TCGA-90-A4EE-01Z-00-DX1.3FC7A945-7D20-4A50-9D9E-436924F1A103	13a240c0-578b-492c-9577-3308b24d2d0a
TCGA-39-5039	Site-78			squamous			TCGA-39-5039-01Z-00-DX1.29f1281d-93d7-4499-bfce-19eeeb1870a4	3ea9cf3b-4123-45d3-9bca-fe891a449dad
TCGA-68-7757	Site-178			squamous			TCGA-68-7757-01Z-00-DX1.4eece254-a119-436a-af3c-fad8e8b7f74b	a8170198-99b3-4269-883a-5ba4dab6bd53
TCGA-22-5483	Site-72			squamous			TCGA-22-5483-01Z-00-DX1.79EF4B70-4703-4FF1-81CA-20014A932437	2a5c4cb0-c677-4c5b-942d-181d0d51c366
TCGA-85-A5B5	Site-9			squamous			TCGA-85-A5B5-01Z-00-DX1.88097FC2-BAAD-4986-AECD-C07C9F3ED856	ac618c10-c084-42bb-bf09-1f4aae69ed38
TCGA-22-1011	Site-72			squamous			TCGA-22-1011-01Z-00-DX1.A67E3D3F-4B94-4335-8199-03B7CB75608E	3f7d4bfb-bc3d-4273-9cc1-47a064e21c06
TCGA-56-5897	Site-67			squamous			TCGA-56-5897-01Z-00-DX1.776271b1-77a9-4653-8ed3-13294c9fc056	c4113122-d2ff-48ba-9765-f91f864d4c93
TCGA-J1-A4AH	Site-2			squamous			TCGA-J1-A4AH-01Z-00-DX1.702A5CC6-0BFA-42F4-995B-8567A1DE0D09	d7b57bca-6c28-4876-b726-b9e06bb359e6
TCGA-22-4599	Site-72			squamous			TCGA-22-4599-01Z-00-DX1.2178D5C0-A444-44F5-B878-F5D1FB2943C9	54e55d74-b18d-47e2-ac66-fd8f9e1f6094
TCGA-NC-A5HN	Site-177			squamous			TCGA-NC-A5HN-01Z-00-DX1.51BA5504-7EFE-47F9-82A3-DCE0DCCF76D1	4ef97f5c-acb5-4ddd-984b-a9f127b28804
TCGA-85-A4JC	Site-9			squamous			TCGA-85-A4JC-01Z-00-DX1.6B4ED63F-ADF9-49F4-A30B-AB3A5EEFDDB7	d3011f7d-5bd9-4634-a096-17d0a0c0953d
TCGA-56-8201	Site-67			squamous			TCGA-56-8201-01Z-00-DX1.883903fb-d70d-4c72-be76-6788b1bc3b35	d44f7cb5-545a-45de-8414-6ff31f34e2b7
TCGA-21-1070	Site-40			squamous			TCGA-21-1070-01Z-00-DX1.06363f8a-ef29-4d73-95da-a3172d7873c0	63b5427c-29d8-4f5b-9e4a-ac73679eca03
TCGA-85-6798	Site-9			squamous			TCGA-85-6798-01Z-00-DX1.c8ca3a56-b337-4345-b55a-83b0ae9a75f0	e94391ae-8096-4241-8b26-a52d87a8c796
TCGA-22-5480	Site-72			squamous			TCGA-22-5480-01Z-00-DX1.A6E25FF1-9616-4F5F-97BD-BA1912C46008	e5872439-ef02-4240-a635-f3485ce2fdee
TCGA-22-4594	Site-72			squamous			TCGA-22-4594-01Z-00-DX1.3FCEBC89-8473-4841-87A2-F84AF58A7793	26ad2684-4cc8-4191-841c-42b8f170c7e0
TCGA-63-A5MU	Site-93			squamous			TCGA-63-A5MU-01Z-00-DX1.C80B700E-D924-4A6F-AC8E-D9C91D452A57	1ca04dfb-a08a-4720-9f35-90e76885beda
TCGA-68-8250	Site-178			squamous			TCGA-68-8250-01Z-00-DX1.a8669a85-9262-4c37-b61c-ca7019a3677c	a74cb230-2b7e-4544-bcf3-ec7bb8820d08
TCGA-34-5240	Site-157			squamous			TCGA-34-5240-01Z-00-DX1.03785f14-494a-4898-9ae0-59e64250c33b	79307d44-5a4f-4286-94f7-b631e9a6645c
TCGA-98-A53B	Site-175			squamous			TCGA-98-A53B-01Z-00-DX1.5429DF3F-9F1C-4DEE-8A7A-CCB3E2BBDC8A	933d99cd-789c-4f03-9d9f-672cd3740a47
TCGA-94-8490	Site-179			squamous			TCGA-94-8490-01Z-00-DX1.5A44A8C6-38F4-47A4-80C6-7BB805E9116C	bfb3b60d-59ea-453c-bf4d-1a1cc6bb4135
TCGA-34-5928	Site-157			squamous			TCGA-34-5928-01Z-00-DX1.d336efc9-3ebb-4457-a81b-1e448781f999	1c9841bd-f6ec-4be6-be4e-ae5d07a724c3
TCGA-63-A5MP	Site-93			squamous			TCGA-63-A5MP-01Z-00-DX1.BBA62567-2E99-4AE4-83DB-DCF044F21C5E	7983d944-e0c3-411c-bd6b-ce591cb54002
TCGA-85-6175	Site-9			squamous			TCGA-85-6175-01Z-00-DX1.102f9bad-4084-4e3a-99e9-91e026ad9a62	1993799e-15f8-4f52-9595-130f414f5edb
TCGA-22-5478	Site-72			squamous			TCGA-22-5478-01Z-00-DX1.6368788A-96D5-499B-A199-89BF1413AE43	d4d80bf4-2f42-4281-90a3-f587ae42a953
TCGA-33-4532	Site-69			squamous			TCGA-33-4532-01Z-00-DX3.a9eb5d3f-e5e4-45e0-8fca-3e50396445eb	e335d0cc-dda7-4a18-8c25-41ee0a4cb2fe
TCGA-85-8479	Site-9			squamous			TCGA-85-8479-01Z-00-DX1.28fef288-9691-47dd-ad51-b2dc0cd84832	c60988bb-ef3c-48bd-aba6-6716f5697690
TCGA-33-4566	Site-69			squamous			TCGA-33-4566-01Z-00-DX1.C256546D-D3EC-41DA-9681-06BA4B011DD2	e5411273-08dc-4e71-84ed-93ea204bf058
TCGA-85-A511	Site-9			squamous			TCGA-85-A511-01Z-00-DX1.24345C5F-BDC2-4D9D-BAE5-686B4C8C66DE	76bd4403-159d-47de-8b36-2e3a0e63d901
TCGA-66-2755	Site-61			squamous			TCGA-66-2755-01Z-00-DX1.ccc904f0-4cd3-44a5-8b68-7272f2a7558f	a45148f1-8457-418d-bb38-475ebddd7883
TCGA-51-6867	Site-130			squamous			TCGA-51-6867-01Z-00-DX1.5f3a0562-efbe-413f-8e13-9826aaefa298	9264954e-6962-4f87-aa21-017f0dc7f06d
TCGA-33-4547	Site-69			squamous			TCGA-33-4547-01Z-00-DX3.9f19ec7f-6469-463a-a027-124c3fe5a06c	c57d543d-732a-437d-9ec0-6e07834fa227
TCGA-66-2734	Site-61			squamous			TCGA-66-2734-01Z-00-DX1.2c23bc49-e2be-480a-b6a8-d3259a584930	c2224bf9-be66-45bd-823d-a2e7c9230106
TCGA-77-7335	Site-96			squamous			TCGA-77-7335-01Z-00-DX1.DDE20A50-7303-4A2D-936A-D02FE15A0752	f0e3b9be-eeeb-4dfd-8cdc-d439bcbd4184
TCGA-98-A53H	Site-175			squamous			TCGA-98-A53H-01Z-00-DX1.B05E6339-440C-4F2E-95B5-F2C96413D488	028c2af5-9ab1-4822-ae45-2fd870c91879
TCGA-43-A475	Site-29			squamous			TCGA-43-A475-01Z-00-DX1.48694B33-6070-4D6E-9CE4-BDEF072500A1	0d68db2d-9fb3-4684-a313-f0f26d632599
TCGA-37-4141	Site-33			squamous			TCGA-37-4141-01Z-00-DX1.65256656-b0e0-4705-ad00-38f6c8922cfc	9d033826-a766-4d51-bddf-ba119225200e
TCGA-37-A5EL	Site-33			squamous			TCGA-37-A5EL-01Z-00-DX1.DFD49A5B-27F6-407E-8ADA-54EDACAA0788	17605b10-2e42-4d04-b061-54565e69892f
TCGA-98-A53J	Site-175			squamous			TCGA-98-A53J-01Z-00-DX1.EEC6256E-D331-4731-B00C-08622C725F61	ed34940e-171e-4fb1-92db-43b5320eb8c6
TCGA-60-2716	Site-103			squamous			TCGA-60-2716-01Z-00-DX1.28642302-a114-4e80-b9db-c04eee7d92d8	7ca372f7-3f63-4253-929f-a19e6ab5635b
TCGA-56-8305	Site-67			squamous			TCGA-56-8305-01Z-00-DX1.2C1D792D-79E0-48D7-9938-DFD44428874E	abf132ea-a055-4068-92f3-0e1bcfd5e8c5
TCGA-37-3792	Site-33			squamous			TCGA-37-3792-01Z-00-DX1.d95a9f5f-5bad-48fc-9f90-ed2580328b80	28e9a352-695a-4b84-acc8-ee72fc4e2827
TCGA-85-A50Z	Site-9			squamous			TCGA-85-A50Z-01Z-00-DX1.A8911EBB-EAB6-4787-9F6E-3E8A9F1078F3	e3124b38-03d7-4c6d-b419-1332014b04a4
TCGA-66-2737	Site-61			squamous			TCGA-66-2737-01Z-00-DX1.3c508c22-fadc-4b05-ada4-b447b21e098c	e380d88e-e5ac-4ad1-bbdc-06294ccf1622
TCGA-58-A46M	Site-124			squamous			TCGA-58-A46M-01Z-00-DX1.DCC711DA-EB83-498E-9AFA-33E874EA537C	311abe38-88e2-4ad6-aa43-3c1ff771f5bc
TCGA-98-A53A	Site-175			squamous			TCGA-98-A53A-01Z-00-DX1.CB328332-8AA9-483D-8BBF-5FD752A2A6B6	0e0bb0a8-e9cd-431c-b459-1e05200eea5f
TCGA-77-8009	Site-96			squamous			TCGA-77-8009-01Z-00-DX1.54adaaba-ddce-4480-9b22-af8e8a85d1d9	9c4288be-6c60-40fb-afe8-06f40407c717
TCGA-46-6025	Site-112			squamous			TCGA-46-6025-01Z-00-DX1.05600f09-0b48-448c-b305-cb881970fc52	82bc8fc4-1f34-4f0d-aaf1-b8b389fd5c2a
TCGA-34-2596	Site-157			squamous			TCGA-34-2596-01Z-00-DX1.be778d17-d06c-4300-aaf1-c0acbef8fa41	7a0bf6b7-c57b-41f6-9f20-76b1948a0aea
TCGA-94-7033	Site-179			squamous			TCGA-94-7033-01Z-00-DX1.43146ed9-30a5-420d-bd92-b1acdce11103	b617630a-65cb-4e63-96fb-fa2bc41345af
TCGA-22-5479	Site-72			squamous			TCGA-22-5479-01Z-00-DX1.3DCD4654-459D-4046-87C3-E59C61A1E7FA	9102b9c1-77ae-4fa0-9683-53be8a998ceb
TCGA-66-2778	Site-61			squamous			TCGA-66-2778-01Z-00-DX1.5806ab4d-fdde-45b6-a131-fd5f71bcde0b	5f256f62-4d1f-4f15-aab8-5e1cf242974f
TCGA-21-1083	Site-40			squamous			TCGA-21-1083-01Z-00-DX1.8288ca92-b611-4acf-986e-0b8a3f620b94	55bc47bd-d458-4558-8e32-bda21712d77b
TCGA-22-5477	Site-72			squamous			TCGA-22-5477-01Z-00-DX1.D4CA03F8-FFA8-4926-B93C-EBFDC6791B1F	6bc57f51-fffa-4f82-9966-7547d65ad8b0
TCGA-18-3411	Site-97			squamous			TCGA-18-3411-01Z-00-DX1.D9228674-5B13-44CB-A7AE-C64FD97A3BBB	e1c4b4a1-7c62-46ef-b406-d56bca4aa950
TCGA-66-2795	Site-61			squamous			TCGA-66-2795-01Z-00-DX1.4141cb69-b675-49c4-85c5-21d630b5143d	1eeca56c-ef06-4afa-b76e-572a0adb454a
TCGA-66-2757	Site-61			squamous			TCGA-66-2757-01Z-00-DX1.fa182184-fbf1-46ab-bdae-6f383441fd85	4cb50cd4-a26b-4064-8632-be2abe9997e7
TCGA-56-7222	Site-67			squamous			TCGA-56-7222-01Z-00-DX1.f932abe9-4f5c-46d8-908b-29669681d2db	794840f1-0b1d-4cd8-ae6a-adc9a924381e
TCGA-39-5034	Site-78			squamous			TCGA-39-5034-01Z-00-DX1.fb4191aa-07dc-4615-ac71-b9e4c67ed28b	98d3d94b-8e41-449d-bf85-3a9e504cef2d
TCGA-NC-A5HO	Site-177			squamous			TCGA-NC-A5HO-01Z-00-DX1.0DA8CF7E-0B14-44BA-BFA1-DC2E35B8A20C	66ed6c40-3dde-4f04-991c-73d31b2f17d2
TCGA-39-5019	Site-78			squamous			TCGA-39-5019-01Z-00-DX1.FE0485DE-AEB3-443F-AFCA-C186C336F7EC	4fa33fb1-f521-47c1-a253-7cf3eeda3a99
TCGA-98-A53I	Site-175			squamous			TCGA-98-A53I-01Z-00-DX1.B245E2C2-8D75-45EE-8930-44CFFF8B2106	9dccff90-6639-43ad-8f96-e249d2515d1d
TCGA-85-8355	Site-9			squamous			TCGA-85-8355-01Z-00-DX1.146ECC8D-858B-4DDA-B7FE-DBC22CC8C24D	9d5c7eea-d735-4ddc-9e68-6c6452cdace2
TCGA-21-5786	Site-40			squamous			TCGA-21-5786-01Z-00-DX1.928370C0-0BD4-43D6-94EB-FE7CB172265E	89b5aa1d-1124-4027-bb6f-818030ca42b0
TCGA-66-2777	Site-61			squamous			TCGA-66-2777-01Z-00-DX1.78b3c4b0-e7e5-427b-b4d7-3ca9c5b7bbd6	7a9b46d2-510c-43af-80fc-6c17e4b7ae4d
TCGA-43-7656	Site-29			squamous			TCGA-43-7656-01Z-00-DX1.6076ce10-fcb2-4f29-b3f3-c3f5649dc469	83c7687b-cfa6-426b-b57a-d8dd39d12a83
TCGA-85-7696	Site-9			squamous			TCGA-85-7696-01Z-00-DX1.d8756b4c-819f-4a5c-b148-125b8c6b3c27	9ac4d269-215a-45f9-8b60-a1a9c67f7fb5
TCGA-22-1016	Site-72			squamous			TCGA-22-1016-01Z-00-DX1.807510FD-222D-4E65-B261-3EB0815F8A50	260fa9bd-ccd3-4a5a-85fa-92114bb0140c
TCGA-90-7964	Site-1			squamous			TCGA-90-7964-01Z-00-DX1.25D2CC5D-2383-41FE-B5D5-0ACFC0F8209B	938be563-e1ea-4cbf-8766-d6a071cca0fd
TCGA-56-7580	Site-67			squamous			TCGA-56-7580-01Z-00-DX1.dc642f9d-20ed-411b-8697-4e33bf7db57e	a7bc3e36-e4b8-4205-928c-68f68552b2a4
TCGA-63-A5MY	Site-93			squamous			TCGA-63-A5MY-01Z-00-DX1.D3753889-13DC-40D4-8845-22A168F35256	c521d208-41ba-4df5-81e5-a199bba27c2b
TCGA-77-A5GF	Site-96			squamous			TCGA-77-A5GF-01Z-00-DX1.8E70F660-4492-4BEB-A688-217DE27C1E6D	66a7545e-7166-4df5-b4ba-eed85a0d7ec5
TCGA-77-A5GA	Site-96			squamous			TCGA-77-A5GA-01Z-00-DX1.8A1605A0-A0FF-479C-BFAC-AD6BD7081AC9	d54af02d-d935-4ee4-a792-8a91d41a6c37
TCGA-85-8276	Site-9			squamous			TCGA-85-8276-01Z-00-DX1.6306624d-e197-4744-a872-0a20413bd9fa	77b9a439-32f6-4178-b8b9-1466bb7733ec
TCGA-L3-A4E7	Site-49			squamous			TCGA-L3-A4E7-01Z-00-DX1.69F3B1AF-F6DA-41FE-A72E-609F9D42E766	479c73df-95ee-4b1d-a68b-40e0fee3bbd7
TCGA-56-A4ZJ	Site-67			squamous			TCGA-56-A4ZJ-01Z-00-DX1.6BB25D9D-75E7-4B44-8560-8A3C3EC9F118	35d34550-89e5-427c-b896-e409799808ae
TCGA-46-3766	Site-112			squamous			TCGA-46-3766-01Z-00-DX1.5870b2ed-78f0-4f68-b01e-2ef6d5353b57	d56bb3e1-01cb-4dbc-9f70-9fa484539f6c
TCGA-66-2793	Site-61			squamous			TCGA-66-2793-01Z-00-DX1.133bc2be-1407-422c-a356-2477f1020c50	292ee62d-0507-476e-94d9-7f5a9a240455
TCGA-39-5029	Site-78			squamous			TCGA-39-5029-01Z-00-DX1.74c5cb38-650e-4fe7-bc63-f6e88761346d	c9d887cf-5f0a-4d09-bdfa-b46b653d9765
TCGA-22-5482	Site-72			squamous			TCGA-22-5482-01Z-00-DX1.901F90D4-1F4E-4344-925B-37B7DD78B751	d9413c47-e2c1-4d68-88fe-fdce9ee9a44d
TCGA-37-4132	Site-33			squamous			TCGA-37-4132-01Z-00-DX1.5e5a564d-6561-48e7-a3a2-81a523392d8b	450e17c8-1cb6-4090-8149-c4c42809e4a5
TCGA-77-8128	Site-96			squamous			TCGA-77-8128-01Z-00-DX1.5831331a-8c82-4817-977e-1842250d9c7b	7edfafcf-1dab-4f69-986e-9df1d9586720
TCGA-56-7730	Site-67			squamous			TCGA-56-7730-01Z-00-DX1.6f127663-c517-4b5d-99a6-a3cd314304b1	99b183c3-e71f-4d57-a56e-faa11d88270b
TCGA-77-A5GB	Site-96			squamous			TCGA-77-A5GB-01Z-00-DX1.5EB72C3D-40BE-4ABD-9CD6-ADF5769BC295	b3ecf070-80e4-4884-adc0-f2d1b89b246b
TCGA-85-A50M	Site-9			squamous			TCGA-85-A50M-01Z-00-DX1.CFB67271-FC1B-4BA0-95DB-51D859D68D18	20f3f863-492c-4a5a-abc0-1f3a04382c78
TCGA-56-8629	Site-67			squamous			TCGA-56-8629-01Z-00-DX1.6F79BFD6-36B0-46F4-918B-2F4FF083E3E3	c21f0d2c-73c1-463e-b6d2-94746a048b55
TCGA-66-2756	Site-61			squamous			TCGA-66-2756-01Z-00-DX1.e6bda67d-2647-4751-9c16-b711933a1d6c	6a57a7be-b033-44af-9cfe-e56a49fa5c6e
TCGA-22-1002	Site-72			squamous			TCGA-22-1002-01Z-00-DX1.A41CF987-B2E7-4ADE-8580-735631EEE963	53c154a7-5e3e-448c-bab7-d1b9b922c398
TCGA-92-7341	Site-183			squamous			TCGA-92-7341-01Z-00-DX1.6ecbb768-fde4-4f41-8e28-bc5be860825f	c0559232-3a84-4158-9091-72ccf37145ef
TCGA-66-2786	Site-61			squamous			TCGA-66-2786-01Z-00-DX1.5fd5c25f-cb17-4650-b59e-122c6ddafe86	2c5b5477-1254-429b-9ea6-c188949acdd2
TCGA-85-7843	Site-9			squamous			TCGA-85-7843-01Z-00-DX1.0aa90a1d-6039-482c-a489-8ee41cc70161	22c2cc79-42bd-44dd-a305-34d0c841e105
TCGA-18-3414	Site-97			squamous			TCGA-18-3414-01Z-00-DX1.B76AF657-7A93-4F33-BC1A-2E8BF652FC17	4f1457ea-d790-4c2d-a15b-74f2312c2542
TCGA-22-1017	Site-72			squamous			TCGA-22-1017-01Z-00-DX1.9562FE79-A261-42D3-B394-F3E0E2FF7DDA	73c69d24-6f9e-44e2-bfe5-a608d4cf5c27
TCGA-37-A5EN	Site-33			squamous			TCGA-37-A5EN-01Z-00-DX1.C389C26A-2B88-4DCA-9B32-FEECDFFC35A6	11057d8f-30a9-4046-96f8-70753198c853
TCGA-34-8455	Site-157			squamous			TCGA-34-8455-01Z-00-DX1.9B7A1CBA-0B53-4F2A-9AEC-D72FDB6553F7	68f220e1-0b9b-451e-9f22-91ed60119fbd
TCGA-52-7810	Site-149			squamous			TCGA-52-7810-01Z-00-DX1.54fcdfff-c1ac-4427-bb33-54959695134f	ebf22c3b-1afa-490f-9912-3bb666f67207
TCGA-58-A46J	Site-124			squamous			TCGA-58-A46J-01Z-00-DX1.4BF4AAC3-2020-41EA-A181-5E90A23DA024	496f1be5-1c5d-464c-b3e5-ea5ab1d5f58b
TCGA-XC-AA0X	Site-5			squamous			TCGA-XC-AA0X-01Z-00-DX1.61A34BE0-F16B-4EC1-8E7F-7BF94F6629F4	5add8264-e7bd-42ad-a90a-b96a0cb4da65
TCGA-22-5492	Site-72			squamous			TCGA-22-5492-01Z-00-DX1.A17DE349-CD76-4B12-9C5C-DB8DFB23C003	1bf50fcd-9038-4deb-a221-5e68245eaa1e
TCGA-21-1072	Site-40			squamous			TCGA-21-1072-01Z-00-DX1.9e6c90ad-0529-4b8b-a4f8-1b05430600f9	f01a8ca9-a1ce-4bf1-bcfc-878d7dfb5f8b
TCGA-56-6546	Site-67			squamous			TCGA-56-6546-01Z-00-DX1.4fecf41b-6757-4c0d-98c4-24b9a65144f1	a2aae5a6-c438-4f90-8c3d-4d564a670bb1
TCGA-85-A513	Site-9			squamous			TCGA-85-A513-01Z-00-DX1.9C4C6BA2-BBEB-4EC6-9A70-65B1F6198E1F	506a823f-ba96-4480-af0e-32960e77fb6b
TCGA-60-2698	Site-103			squamous			TCGA-60-2698-01Z-00-DX1.738ae69e-5170-46d6-b691-9f761f9a794b	ebc4f361-93f0-4728-a051-570262dc73c8
TCGA-60-2712	Site-103			squamous			TCGA-60-2712-01Z-00-DX1.97003dfc-4b37-4491-86e8-0801e6825aae	1123d866-9b24-47e1-a285-20a374d62df0
TCGA-77-7337	Site-96			squamous			TCGA-77-7337-01Z-00-DX1.e15727e3-e9c8-44a0-87bb-caeaeb00840c	6d9831a3-6c46-4bcb-b1b9-c8c223898dcf
TCGA-77-8008	Site-96			squamous			TCGA-77-8008-01Z-00-DX1.29c3c1c6-7602-40c6-bc86-b40132df9309	5886dc93-6abc-4c6e-966f-92a46a48d704
TCGA-L3-A524	Site-49			squamous			TCGA-L3-A524-01Z-00-DX1.F3C6DE3B-C59E-4805-A03F-4A0CA3AB2A5E	b6dc6d10-0796-4a72-becc-66046cffb2cb
TCGA-LA-A7SW	Site-23			squamous			TCGA-LA-A7SW-01Z-00-DX1.A65863F5-EA8F-46F5-A4D1-52FAD3D93E26	8f139e90-b100-4d64-92d8-11f6b2704067
TCGA-60-2696	Site-103			squamous			TCGA-60-2696-01Z-00-DX1.17748315-09b2-4abd-97f1-93c9951b0a70	b86932d8-8618-445b-98bc-9dfa01f678e0
TCGA-77-8138	Site-96			squamous			TCGA-77-8138-01Z-00-DX1.fac6dcf9-7367-4345-a764-38e5471763c0	01a0a249-0ff2-492f-bab7-20121922906b
TCGA-85-7697	Site-9			squamous			TCGA-85-7697-01Z-00-DX1.b33aa550-81b0-4fab-8243-d041b0beaab5	458169a9-fb2f-4c27-84cd-6f1222f3c56d
TCGA-85-8582	Site-9			squamous			TCGA-85-8582-01Z-00-DX1.ac10318b-f56e-4897-8355-076366fe8581	8fde2100-d9a6-4f34-bacb-00bd479c835a
TCGA-66-2788	Site-61			squamous			TCGA-66-2788-01Z-00-DX1.1a57324a-5b00-44ed-912d-9522d0141500	cb50cb24-f8b2-4003-90ec-10698bd5b245
TCGA-21-1071	Site-40			squamous			TCGA-21-1071-01Z-00-DX1.a9bba825-1c92-4101-9086-c4d1c91117af	785b5c9d-7bde-444e-a1f4-80aaeb7945c9
TCGA-85-8664	Site-9			squamous			TCGA-85-8664-01Z-00-DX1.d83b183e-4cc6-4608-93fb-46e69d36a2fa	dac76377-5786-4bdc-b546-41e9bb196512
TCGA-85-8354	Site-9			squamous			TCGA-85-8354-01Z-00-DX1.C9188133-08F4-43DD-BB60-6F7293CDB5B9	165f29c0-f03c-43c0-8988-35d5e3496eb1
TCGA-63-A5ML	Site-93			squamous			TCGA-63-A5ML-01Z-00-DX1.14703756-F6F7-4EEF-A462-7D40910AE04D	188f3085-8af4-4f4c-a88d-4d7dda3978ba
TCGA-52-7811	Site-149			squamous			TCGA-52-7811-01Z-00-DX1.7093a626-0e8f-4e4c-80c6-6cf32a2f725e	73d1ca98-0e47-41ef-b756-aa8914a0003c
TCGA-77-7139	Site-96			squamous			TCGA-77-7139-01Z-00-DX1.b8b79b0c-4ea0-4f6c-8e6e-29ad76eca78f	5f8d6257-e1b0-45e9-b9ea-72d10714126a
TCGA-77-8156	Site-96			squamous			TCGA-77-8156-01Z-00-DX1.9ed8c07d-61f3-4f6b-9c8b-312917c64e04	77ed0b27-67dc-4764-8789-a85f2b2d036f
TCGA-33-4582	Site-69			squamous			TCGA-33-4582-01Z-00-DX1.629AEDB6-E9AA-4615-92E8-5DDAAFF6103E	7d288e42-6494-497b-a928-8c379c4714aa
TCGA-56-A5DS	Site-67			squamous			TCGA-56-A5DS-01Z-00-DX1.952C8777-4B8F-415A-9D27-C155D1623A86	e618155e-39fe-4a78-aa00-a1c9b75ec762
TCGA-63-A5MJ	Site-93			squamous			TCGA-63-A5MJ-01Z-00-DX1.4F060025-3A21-4FEB-8A63-F55A95BFBA30	1a23b078-10b4-43df-b17e-3a942dd903f2
TCGA-85-8353	Site-9			squamous			TCGA-85-8353-01Z-00-DX1.2A333CFA-3D8A-41B2-9D08-8AAF431BFE54	1e660e65-0b54-4ece-b966-f6a7e41ea333
TCGA-77-6842	Site-96			squamous			TCGA-77-6842-01Z-00-DX1.934f1e6a-9c30-40ad-a764-7d0b6fdb92e9	74e1a3eb-a135-4142-8e57-e6985cd37fb7
TCGA-70-6723	Site-59			squamous			TCGA-70-6723-01Z-00-DX1.1e6468e8-0d39-48a9-af32-9968f9207810	9a560b3c-b4d8-46d1-8ec2-bd35444b80e2
TCGA-94-A4VJ	Site-179			squamous			TCGA-94-A4VJ-01Z-00-DX1.FBC6E75E-80D8-42EA-9292-181EC4D5D170	e8209f43-7b2d-4a3d-9148-6666258537d0
TCGA-85-A512	Site-9			squamous			TCGA-85-A512-01Z-00-DX1.154BBD51-803C-46F0-840E-D2597E648365	9d8b4a00-d577-4c0b-bcf0-e0e17b9c9ff7
TCGA-77-8148	Site-96			squamous			TCGA-77-8148-01Z-00-DX1.2066e518-636c-4917-9dd4-78ab3605e8f6	d9b8e340-1a89-4753-a096-52564797c4dc
TCGA-63-A5MG	Site-93			squamous			TCGA-63-A5MG-01Z-00-DX1.EC6B6782-C52F-42B5-AD91-AB718B7EE1A6	c79b3182-2862-4af8-b0c9-f87fad9917c2
TCGA-85-8052	Site-9			squamous			TCGA-85-8052-01Z-00-DX1.26b66ae7-b73f-4263-85f7-e82dab5b657b	2c572589-aac1-4dd8-a178-4b6d79b1c579
TCGA-33-AAS8	Site-69			squamous			TCGA-33-AAS8-01Z-00-DX1.774A64E2-17E4-468C-BFE9-85F0D4F52D0E	d262e5a7-5a99-4e68-a878-475d49319161
TCGA-43-7657	Site-29			squamous			TCGA-43-7657-01Z-00-DX1.d8a5d257-c5ca-4192-b6a7-4698b8390fca	e0bdb382-5337-4611-93b3-cfb1540016ba
TCGA-18-5595	Site-97			squamous			TCGA-18-5595-01Z-00-DX1.75235488-2F6F-42CE-8D7D-0E9A360E1C61	b3631f2e-098b-464a-8019-e8e16d682e61
TCGA-63-7020	Site-93			squamous			TCGA-63-7020-01Z-00-DX1.33435AC2-9EBC-422C-89DB-962153E8F3F6	c605b72d-6685-4cdc-a50f-15168d547d44
TCGA-79-5596	Site-93			squamous			TCGA-79-5596-01Z-00-DX1.FE977268-C9D7-4812-887C-C9FF9943C127	9e6b3dbc-8350-4311-9b39-3e05a5bc4b3b
TCGA-NC-A5HP	Site-177			squamous			TCGA-NC-A5HP-01Z-00-DX1.655093A9-AAA7-4637-A33E-90FE3AE2FC43	702357d1-af92-40c7-b142-aed61e8f60b6
TCGA-77-A5G3	Site-96			squamous			TCGA-77-A5G3-01Z-00-DX1.7ED6F76A-333F-43DB-B8DF-86BF259DCEFB	0f5036c6-8156-457e-96bb-202c29e4999b
TCGA-18-4721	Site-97			squamous			TCGA-18-4721-01Z-00-DX1.C4952E79-071A-49C5-8E28-474442832D4E	351b0b8f-63f2-4549-b9dd-d54caec5557d
TCGA-NC-A5HM	Site-177			squamous			TCGA-NC-A5HM-01Z-00-DX1.CBAF06E0-5185-4A9C-B005-F7D2C0945032	85711c45-5a79-4617-85a5-ea3424fa081d
TCGA-NC-A5HD	Site-177			squamous			TCGA-NC-A5HD-01Z-00-DX1.881DF35E-F816-4705-9589-6FB72784A905	7c2851a1-f6cc-4a64-bab4-9234a2a90ac3
TCGA-43-A474	Site-29			squamous			TCGA-43-A474-01Z-00-DX1.9BCC325D-875A-4285-85E9-2EA550A10949	36416a50-f4d6-4f48-93ba-fc91e5b4bd51
TCGA-51-4079	Site-130			squamous			TCGA-51-4079-01Z-00-DX1.111f7796-3797-4334-b543-918e374dbc22	0cf6950d-4c6b-4a86-87fd-b2ed121db107
TCGA-58-A46K	Site-124			squamous			TCGA-58-A46K-01Z-00-DX1.A293339A-A592-4CA2-AE49-CDDD0810C624	a5da2511-f3d2-4591-a739-7cb83419f558
TCGA-98-7454	Site-175			squamous			TCGA-98-7454-01Z-00-DX1.2d81415b-5edd-4dd8-b17b-849d732da4cd	18cd3aed-514e-4b56-9c52-04c06d83eaa7
TCGA-21-1075	Site-40			squamous			TCGA-21-1075-01Z-00-DX1.937872ae-4d6f-4d7a-b54f-b7e797cb84b0	575e36e3-4e15-487e-8713-a48d729b436b
TCGA-77-7463	Site-96			squamous			TCGA-77-7463-01Z-00-DX1.c255e325-1ba7-4108-b8b8-22c02241c83f	aa212af2-b686-4543-81ca-09cc50ffaa4f
TCGA-85-8580	Site-9			squamous			TCGA-85-8580-01Z-00-DX1.1b942bbe-2c6e-4411-8609-1725e5cb93da	de2f18e2-c437-4b53-a612-118ec04ddf13
TCGA-60-2725	Site-103			squamous			TCGA-60-2725-01Z-00-DX1.b9d038d6-c2fb-4e46-a4ef-80fdbfb56d0a	9b3bb93f-8355-4f8c-8958-d0122581b15b
TCGA-77-A5G8	Site-96			squamous			TCGA-77-A5G8-01Z-00-DX1.4F66CA44-C238-4293-882C-5357ABD7115F	d9e0db34-25d4-491c-8f90-b1f677dfbe12
TCGA-43-2578	Site-29			squamous			TCGA-43-2578-01Z-00-DX1.3314c57b-2875-4cb3-8fff-cb9cf65aa697	10afc57b-4051-4f82-a41d-738f06706044
TCGA-70-6722	Site-59			squamous			TCGA-70-6722-01Z-00-DX1.2f8498bb-bbd9-4eae-bb9e-6fe939ca0551	691c34ee-8b95-4199-83e2-624a9e59470f
TCGA-85-8071	Site-9			squamous			TCGA-85-8071-01Z-00-DX1.876f6b0b-f615-43b2-8923-ee21f94568b7	c17e9445-5be2-4292-a383-e89dabc8016d
TCGA-66-2768	Site-61			squamous			TCGA-66-2768-01Z-00-DX1.02fadcc4-9d05-4b37-9114-d8e80c09ef1a	57013d31-8fb6-48d2-ab1d-287c5e7f88ef
TCGA-68-8251	Site-178			squamous			TCGA-68-8251-01Z-00-DX1.9d453881-d5b3-4527-93fa-799f34ba2c8f	52b788ab-ce98-4b70-bc9d-4cd163aca759
TCGA-77-7141	Site-96			squamous			TCGA-77-7141-01Z-00-DX1.3263490a-cfba-43a8-8198-5139dbf00bf9	64d90ca3-59b2-44ec-8fa9-3857992b3cce
TCGA-77-A5G6	Site-96			squamous			TCGA-77-A5G6-01Z-00-DX1.5AE97930-9554-40BD-A24A-17CA4273F2ED	4ab05ff5-b80a-481e-b087-137b62c1a6ee
TCGA-63-5128	Site-93			squamous			TCGA-63-5128-01Z-00-DX1.7D6C6ABF-D035-4F48-811B-629A0B4AD597	64bc63a7-53e9-462f-9030-a769717b7f1c
TCGA-98-A538	Site-175			squamous			TCGA-98-A538-01Z-00-DX1.42BC06E8-8E8F-4CF0-A757-B5201BB2794F	13c71a42-d1eb-4f46-b2bc-82575007a83b
TCGA-ET-A25G	ET				Braf-like	-0.893408	TCGA-ET-A25G-01Z-00-DX1.379CE9E3-B8D5-4685-80F0-CF09389187B5	60b7d8ef-d8cb-47d3-8f60-299c8c38cc69
TCGA-DJ-A2PU	DJ				Braf-like	-0.919824	TCGA-DJ-A2PU-01Z-00-DX1.CC7B3820-A0B4-439C-9655-D02C8A3ADCCF	3b3e56ad-eb07-4944-bff6-204ebecec4b2
TCGA-DJ-A3UX	DJ				Braf-like	-0.366275	TCGA-DJ-A3UX-01Z-00-DX1.2A0F7F44-1001-42BB-AC2D-6A29C18C9579	66639618-310c-4441-ae54-26830e823b9d
TCGA-EL-A3CU	EL				Braf-like	-0.981478	TCGA-EL-A3CU-01Z-00-DX1.84ACFD07-06AA-4A3E-AF78-DBB5E6A7D8D3	9ed1cc4c-60d2-469d-9d9a-c64285bc38b5
TCGA-EL-A3MW	EL				Braf-like	-0.7927	TCGA-EL-A3MW-01Z-00-DX1.9DB87308-75E4-433F-B356-04AA6B5B15D3	f3f53cee-c0fa-4a8d-b3eb-988085b8cce1
TCGA-EM-A3O7	EM				Braf-like	-0.727123	TCGA-EM-A3O7-01Z-00-DX1.D330057C-AC41-4701-88DC-6D5835B7F8EB	c3de83a3-4ef5-45fb-95f2-61d43eaf5420
TCGA-ET-A3BS	ET				Braf-like	-0.789875	TCGA-ET-A3BS-01Z-00-DX1.2D1A6BE1-99C5-40C3-BD7C-8C064566368E	8879a1f5-b2e7-4540-bf47-48ee3a02ff2e
TCGA-EM-A2OX	EM				Braf-like	-0.853937	TCGA-EM-A2OX-01Z-00-DX1.A290BD1E-9956-46A2-B5AE-06DA950391BE	30c2dbf6-8685-47c3-bfe1-25a995bcdeca
TCGA-BJ-A18Z	BJ				Braf-like	-0.964513	TCGA-BJ-A18Z-01Z-00-DX1.F7A94C3D-C0E3-4F82-BC69-5B89497B3E40	9f9082f2-97a0-4a07-aa97-e6bcf5bb85d1
TCGA-DJ-A13U	DJ				Braf-like	-0.474075	TCGA-DJ-A13U-01Z-00-DX1.A5687750-5446-47B4-BC08-E15DB34286A6	9ef0c550-bfe9-41d0-8801-3095297e5dff
[truncated: 359 more rows]
